# Supplementary material for: Age of the magma chamber and its physicochemical state under Elbrus Greater Caucasus, Russia using zircon petrochronology and modeling insights
Source: Sci Rep. 2023 Jun 15;13:9733. doi: 10.1038/s41598-023-36793-y (PMC10272178; doi:10.1038/s41598-023-36793-y)
Supplement: Supplementary file 2 — Supplementary Tables. [file 41598_2023_36793_MOESM2_ESM.xlsx]

## Sheet: Table S1 Samples
Table S1, Dated Elbrus Late Pleistocene-Holocene lavas and their elemental and oxygen isotopic composition
these data were published in Bindeman et al. (2021)
Sample	55-1/97	ELB-5	ELB-7	ELB-10	ELB-14	ELB-16	ELB-19	ELB-18
Place	Chemartkol	Dzhyly Su, Sultan waterfall		lava	Nemetsky Airport	Malka flow	Terskol 3500m	Terskol 3000m
type	ignimbrite 704 ka	lava young	same lava flow	3100m			Mir station
Longitude		43°26'15.54"	43°26'16.22"	43°24'17.3556"	43°41'62.18"	43° 27' 30.186	43° 17' 25.5912	43° 17' 1.9032
Latitude		42°32'7.63"	42°31'36.7"	42°30'9.0288"	42°49'15.32"	42° 33' 25.8516	42° 27' 38.664"	42° 27' 36.81
XRF
SiO2	68.7	67.595	66.781	67.524	65.544	66.925	65.297
TiO2	0.565	0.7	0.691	0.701	0.804	0.706	0.704
Al2O3	15.15	15.698	15.484	15.29	15.468	15.821	15.367
Fe2O3*	2.97	4.264	4.237	3.777	4.503	3.841	3.862
MnO	0.04	0.061	0.061	0.06	0.065	0.056	0.059
MgO	0.985	1.509	1.537	1.575	2.035	1.568	1.684
CaO	2.555	3.129	3.132	3.128	3.682	3.113	3.419
Na2O	3.755	4.182	5.658	3.982	4.162	4.178	4.344
K2O	3.985	3.459	3.545	3.369	2.999	3.352	2.827
P2O5	0.155	0.26	0.264	0.233	0.304	0.255	0.236
LOI		0.29	0.28	0.21	0.09	0.18	0.27
Total	98.86	101.254	101.67	99.849	99.656	99.995	98.069
ICPMS results
Ti	2631	4191.62	4191.82	4209.94	5068.86	4629.73	4874.01
Li		48.0975	55.5031	48.2533	46.6477	39.7862	52.1482
Be		3.50515	3.8853	3.79483	3.33363	3.89488	3.50784
Sc	5.38875	7.07303	7.36251	7.85396	9.38519	7.89666	9.52405
V		54.2848	62.7085	65.2416	81.5193	69.42	69.7277
Cr	24.6865	24.2647	30.7844	37.1952	47.2886	35.426	39.4103
Co	5.57693	7.45885	8.04742	8.36451	10.2881	8.15337	9.31776
Ni	24	9.01314	13.2038	12.245	17.5894	12.1721	11.8865
Cu	7.5	9.11507	11.5138	10.7841	14.7466	10.437	11.9653
Zn	62	65.0653	72.2828	64.8889	67.9411	62.4241	76.2155
Ga	25	20.3816	21.9211	21.8907	21.1483	22.2432	22.8788
Ge		1.19109	1.22893	1.21737	1.01237	1.10163	1.22902
Rb	196	163.628	165.987	170.209	141.217	168.271	154.221
Sr	279.5	363.989	374.305	345.729	427.313	397.174	389.505
Y	25.5	14.9294	14.8109	15.2256	17.1145	16.1158	16.5216
Zr	259	205.363	187.467	183.425	241.81	203.801	207.722
Zr-XRF		210	220	210	230	210	210
Nb		12.487	12.318	11.6194	13.164	14.0409	11.7698
Mo	9.68	2.13094	2.00697	1.80659	1.86367	1.26701	1.59459
Sn		4.32308	4.32134	4.15125	3.82795	4.4329	3.95912
Sb		0.168798	0.283011	0.198651	0.177819	0.16451	0.203468
Cs	10.1834	8.81294	8.55426	7.77675	7.01176	6.4317	6.98091
Ba	398.431	452.591	463.888	451.306	437.241	491.762	413.669
La	37.8887	43.129	44.3251	42.6276	42.9849	44.3256	41.5028
Ce	66.5541	85.9696	83.3109	79.7725	86.0331	89.0678	81.414
Pr		9.51328	9.54064	9.28786	9.58953	9.64741	9.25594
Nd	35.8862	34.6711	33.6927	32.7229	33.7152	34.2954	32.8282
Sm	4.94677	5.81443	5.52908	5.53122	5.81406	5.76331	5.62891
Eu	0.952916	1.12557	1.0349	0.99924	1.13711	1.11969	1.11184
Gd		4.15253	3.91041	3.52838	3.98393	4.13259	4.09931
Tb	0.571878	0.556094	0.466718	0.460952	0.521409	0.496877	0.491665
Dy		2.95762	2.73516	2.80339	3.10564	3.05618	2.94468
Ho		0.52727	0.508674	0.505437	0.582768	0.550954	0.574692
Er		1.31682	1.42897	1.347	1.60042	1.5296	1.50191
Tm		0.189429	0.188814	0.190184	0.22319	0.202057	0.2063
Yb	1.47456	1.18656	1.18959	1.09844	1.29889	1.19574	1.36207
Lu	0.138477	0.172141	0.17293	0.169011	0.19643	0.188257	0.197328
Hf	4.88244	5.45904	4.8987	4.7418	5.66592	4.85155	4.85246
Ta	1.18113	1.07831	0.979366	0.944292	0.956441	1.08116	0.898239
W	2.4	1.44502	1.32436	1.48745	1.18443	1.25273	1.32116
Tl		0.946469	0.746112	0.455097	0.584113	0.679719	0.339427
Pb	36.5	29.8909	24.8868	24.8761	21.8537	25.708	21.2693
Bi		0.627936
Th	23.8596	22.7296	20.8781	21.1743	18.4676	20.8667	19.2791
U	5.54467	5.87857	5.24225	5.24876	4.60937	5.37984	4.65762
Ga/Sc	4.63929	2.88159	2.97739	2.78722	2.25337	2.81679	2.40221
Nb/Ta		11.5802	12.5775	12.3049	13.7635	12.9868	13.1031
Nb/U		2.84196	2.34975	2.21374	2.85592	2.60991	2.52699
Th/U	4.30316	3.86652	3.98266	4.03416	4.00653	3.87869	4.13927
Y+Nb		27.4164	27.1289	26.8449	30.2785	30.1567	28.2913
La/Yb		36.3481	37.2608	38.8073	33.0934	37.0697	30.4703
Sm/Yb		4.90026	4.64788	5.03552	4.47616	4.81989	4.1326
Sr/Y		24.3807	25.2722	22.7072	24.9679	24.645	23.5755
Ba/Nb		36.245	37.6595	38.8408	33.2149	35.0236	35.1468
Zr/Hf		40.2191	38.2688	38.6825	42.6779	42.0074	42.8075
Hf/Sm		0.716177	0.885988	0.857278	0.97452	0.841799	0.86206
Ti/Eu		3667.64	4050.45	4213.15	4457.65	4134.83	4383.73
Ce/Pb		2.87611	3.3476	3.2068	3.93678	3.46459	3.82777
La n		181.979	187.052	179.888	181.396	187.054	175.142
Yb n		7.36991	7.38737	6.82133	8.06613	7.42552	8.45848
Lan/Ybn		24.6921	25.3205	26.3715	22.4886	25.1907	20.7061
Sr/Y		24.3807	25.2722	22.7072	24.9679	24.645	23.5755
M factor	1.57	1.67	2.01	1.65	1.77	1.64	1.72
T Zrc Sat, °C	813	790	769	792	790	790	786
	827
δ18O, ‰ SMOW
Groundmass		7.19		5.7	7.17			6.74
Plagioclase	7.19	7.05		7.29	6.09	7.15	7.79	7.23
Quartz	9.16
Magma, comp.	8.38	7.95		8.19	6.99	8.05	8.69	8.13
_________________________________________________________________________________________________________________________________________________________
WR Analyses were performed at Irkutsk Institute of Geochemistry (AB Perepelov, curator); Major elements and Zr are by XRF, other trace elements are by ICPMS

## Sheet: Table S2 O-Hf isotopes
Table S2 Oxygen and Haflium isotopes in zircons from Elbrus Volcano measured in situ in co-registered
spots by SIMS and LAICPMS, on the same zircons (see zircon #'s) that were dated by U-Th-Pb methods.
		δ18O (VSMOW)	2σ (‰)	eHf	Age, Ma	±Age Ma
Lava Young, Nemetsky Airport
ELB-14_10@1		6.24667	0.193408	1.43231	0.3123	0.0249658
ELB-14_11@1		6.01534	0.188883	2.36686	0.22	0.0256086
ELB-14_13@1		6.174	0.191992	2.48398	0.411	0.035687
ELB-14_14@1		6.08168	0.22404	2.2899	0.0896	0.00858657
ELB-14_18@1		6.22912	0.186876	2.1276	0.415	0.0336029
ELB-14_20@1		5.7848	0.220834	2.45336	0.0779	0.00669041
ELB-14_21@1		6.35757	0.174554	1.49057	0.543	0.0423365
ELB-14_28@1		5.85251	0.17098	2.9356	0.298	0.0250681
ELB-14_3@1		6.25622	0.193789	1.67011	0.527	0.046612
ELB-14_33@1		6.10159	0.168505	1.2128	0.1996	0.0180606
ELB-14_4@1		6.28582	0.200544	2.10146	0.351	0.0329488
ELB-14_5@1		5.93774	0.204772	1.49267	0.1486	0.0146213
ELB-14_52@1		6.07809	0.236968	2.79569
ELB-14_6@1		6.1987	0.191973	1.53084	0.269	0.0310044
ELB-14_8@1		6.38518	0.207908	2.52943	0.314	0.0268152
Lava Young, Terskol 3500m
ELB-19_11@1		6.1316	0.194003	1.05298	0.176	0.0238705
ELB-19_12@1		6.23677	0.219815	0.417457	0.2943	0.024134
ELB-19_13@1		6.19434	0.189305	0.789277	0.4489	0.0335875
ELB-19_15@1		6.01155	0.179257	0.970347	0.0653	0.00665628
ELB-19_16@1		6.55441	0.178518	0.381443	0.4335	0.0325906
ELB-19_17@1		6.09521	0.174431	1.1554	0.1742	0.0181799
ELB-19_18@1		6.25869	0.172296	0.276533	0.218	0.0200321
ELB-19_19@1		5.70436	0.170408	2.70626	0.0695	0.00575396
ELB-19_20@1		6.15651	0.222338	1.37538	0.313	0.0261255
ELB-19_22@1		6.45585	0.206883	1.72113	0.291	0.0267643
ELB-19_24@1		6.24686	0.201936	1.644	0.2519	0.0225475
ELB-19_24@2		6.13768	0.22955	2.28123
ELB-19_3@1		6.22033	0.226013	2.50431	0.624	0.0474862
ELB-19_4@1		6.00974	0.206841	1.5137	0.1623	0.0139686
ELB-19_6@1		5.69666	0.158255	1.44275	0.406	0.0342919
ELB-19_8@1		5.81658	0.207433	1.13655	0.2063	0.0172111
ELB-19_9@1		6.37868	0.212292	2.03275	0.0501	0.0212647
Lava Young, Dzily Su, Sultan waterfall
ELB-5_1@1		6.27445	0.2398		0.579	0.0451293
ELB-5_2@1		6.03988	0.198318		0.1225
ELB-5_3@1		6.32774	0.174883		0.124
ELB-5_3@2		6.25204	0.207066
ELB-5_4@1		6.38352	0.208772		0.266	0.0271675
ELB-5_4@2		6.2366	0.158487
ELB-5_5@1		6.03789	0.190045		0.2171	0.0179082
ELB-5_5@2		6.05582	0.184641
ELB-5_6@1		6.26449	0.206145		0.144
ELB-5_7@1		6.3392	0.158478		0.416	0.0334483
ELB-5_9@1		6.25852	0.164079		0.201
ELB-5_10@1		6.2366	0.173838		0.293	0.0264854
ELB-5_11@1		6.44877	0.165074		0.025
ELB-5_13@1		6.44627	0.155277		0.134
ELB-5_13@2		6.26001	0.177693		0.377	0.0315462
ELB-5_15@1		6.1106	0.17058		0.298	0.0269152
ELB-5_20@1		5.93928	0.206699		0.131
ELB-5_21@1		6.24806	0.170348		0.2
ELB-5_22@1		6.02394	0.199924		0.07
ELB-5_28@1		6.2361	0.173953		0.212
ELB-5_29@1		5.90143	0.156448		0.152
ELB-5_34@1		6.12255	0.176102		0.156
ELB-5_51@1		6.53393	0.189845		0.273	0.0304337
ELB-5_58@1		6.07873	0.165002		0.181
ELB-5_59@1		6.32675	0.187802		0.234
Malka River Flow
ELB-16_1@1		6.37854	0.196356		0.598	0.0520685
ELB-16_2@1		6.04785	0.169301		0.2545	0.0228661
ELB-16_3@1		6.21867	0.203371		0.2069	0.0202103
ELB-16_4@1		6.20323	0.172312		0.5316	0.0408307
ELB-16_5@1		6.27794	0.246508		0.2614	0.0242462
ELB-16_6@1		6.39149	0.194102		0.2432	0.0269758
ELB-16_7@1		6.13849	0.204784		0.5054	0.0406999
ELB-16_8@1		7.76258	0.296919		0.307	0.0335526
ELB-16_8@2		6.16688	0.188494
ELB-16_9@1		6.28242	0.217627		0.3221	0.0260648
ELB-16_10@1		6.52447	0.200788		0.215	0.0316939
ELB-16_10@2		6.07972	0.156183		0.4884	0.0396934
ELB-16_11@1		6.00751	0.174356		0.4736	0.0381815
ELB-16_12@1		6.37257	0.199628		0.4909	0.0377934
ELB-16_13@1		6.33472	0.22371
ELB-16_14@1		6.35464	0.181885		0.5166	0.0430121
ELB-16_17@1		6.45424	0.222796		0.3145	0.028769
ELB-16_18@1		6.18879	0.15637		0.2757	0.022928
ELB-16_21@1		6.32575	0.17694		0.3078	0.0335204
ELB-16_27@1		6.09018	0.169919		0.589	0.050595
ELB-16_29@1		6.13052	0.178661		0.467	0.0432215
ELB-16_30@1		6.18381	0.167439		0.2372	0.01939
ELB-16_30@2		6.24158	0.186595
ELB-16_35@1		6.32077	0.192197		0.3734	0.0322392
ELB-16_37@1		6.38601	0.23103		0.4044	0.036649
ELB-16_39@1		6.40095	0.156551		0.2163	0.019288
ELB-16_58@1		6.18082	0.22004
ELB-16_59@1		5.67333	0.162469
ELB-16_59@2		6.515	0.178593
704 ka Ignimbrite Chemartkol
55-1-97_1@1		6.23212	0.171496		0.670023	0.0755315
55-1-97_2@1		6.33322	0.205094		0.682215	0.0560474
55-1-97_3@1		6.768	0.179379		0.635207	0.101215
55-1-97_6@1		8.82787	0.155569		0.67097	0.120346
55-1-97_7@1		6.07275	0.199024		0.630043	0.0397259
55-1-97_9@1		6.34318	0.156807		0.735827	0.0590857
55-1-97_10@1		6.16638	0.182468		0.714216	0.0426979
55-1-97_11@1		6.35464	0.20526		0.7393	0.0528598
55-1-97_12@1		6.08869	0.272003		0.673435	0.281967
55-1-97_13@1		6.43084	0.189289		0.67071	0.0382046
55-1-97_19@1		6.50156	0.199058		0.738812	0.048903
55-1-97_22@1		6.02245	0.189606		0.885796	0.0502716
55-1-97_23@1		6.08171	0.230913		0.681485	0.050152
55-1-97_23@2		6.24109	0.263314
55-1-97_28@1		6.24656	0.184328		0.70632	0.0417527
55-1-97_30@1		6.10213	0.163518		0.95753	0.0649902
55-1-97_32@1		6.14347	0.220263		0.881315	0.0480628
55-1-97_32@2		6.30782	0.18454
55-1-97_35@1		6.23461	0.173893		0.675605	0.0465527
55-1-97_37@1		6.47665	0.211666		0.646664	0.0496673
55-1-97_48@1		6.45823	0.193166		0.721959	0.0458426
55-1-97_48@2		6.22863	0.166587
55-1-97_50@1		6.41191	0.187423		0.721462	0.0504985
55-1-97_55@1		8.41998	0.178331		1.35831	0.0738536
55-1-97_57@1		6.09815	0.204339		0.793759	0.0445899

## Sheet: Table S3 Ages 
Table S3 U-Th-Pb dating data (LA-ICPMS) for samples
ELB-5					ELB-14					ELB-16					ELB-19					55-1 97
	Age [Ma]	2SE	omit (high comm Pb)			Age [Ma]	2SE	omit (high comm Pb) inheritance			Age [Ma]	2SE	omit (high comm Pb)			Age [Ma]	2SE	omit (high comm Pb) inheritance			Age [Ma]	2SE	omit (inherited
ELB-5 - 1	0.579	0.0451293			ELB14 - 1	0.2086	0.0205273			ELB16 - 1	0.598	0.0520685			ELB19 - 1	0.0204618	0.00422683			55-1-97 - 1	0.670023	0.0755315
ELB-5 - 2	0.122585	0.0100444			ELB14 - 2	0.0434544	0.00273582			ELB16 - 2	0.2545	0.0228661			ELB19 - 2	0.295	0.0260917			55-1-97 - 2	0.682215	0.0560474
ELB-5 - 3	0.124348	0.0134461			ELB14 - 3	0.527	0.046612			ELB16 - 3	0.2069	0.0202103			ELB19 - 3	0.624	0.0474862			55-1-97 - 3	0.635207	0.101215
ELB-5 - 4	0.266	0.0271675			ELB14 - 4	0.351	0.0329488			ELB16 - 4	0.5316	0.0408307			ELB19 - 4	0.146206	0.0484131			55-1-97 - 4	0.676029	0.0875823
ELB-5 - 5	0.2171	0.0179082			ELB14 - 5	0.0879202	0.00790331			ELB16 - 5	0.2614	0.0242462	x		ELB19 - 5	0.0874	0.00795157			55-1-97 - 5	0.776456	0.0559519
ELB-5 - 6	0.14415	0.0542484			ELB14 - 6	0.269	0.0310044			ELB16 - 6	0.3343	0.0353807			ELB19 - 6	0.406	0.0342919			55-1-97 - 6	0.67097	0.120346
ELB-5 - 7	0.416	0.0334483			ELB14 - 7	0.596	0.0457244			ELB16 - 7	0.2432	0.0269758	x		ELB19 - 7	0.138254	0.0124778			55-1-97 - 7	0.630043	0.0397259
ELB-5 - 8	0.2768	0.0238494			ELB14 - 8	0.103132	0.010867			ELB16 - 8	0.5054	0.0406999	x		ELB19 - 8	0.2063	0.0172111			55-1-97 - 8	0.752622	0.302156
ELB-5 - 9	0.311	0.0277668			ELB14 - 9	0.311	0.0326245			ELB16 - 9	0.307	0.0335526			ELB19 - 9	0.0295601	0.0021499			55-1-97 - 9	0.735827	0.0590857
ELB-5 - 10	0.293	0.0264854			ELB14 - 10	0.3123	0.0249658			ELB16 - 10	0.3221	0.0260648	x		ELB19 - 10	0.248	0.0229142			55-1-97 - 10	0.714216	0.0426979
ELB-5 - 11	0.0257159	0.00435986			ELB14 - 11	0.22	0.0256086			ELB16 - 11	0.215	0.0316939			ELB19 - 11	0.13052	0.00817719			55-1-97 - 11	0.7393	0.0528598
ELB-5 - 12	0.1634	0.0188771			ELB14 - 12	199.68	14.3092	x		ELB16 - 12	0.4884	0.0396934			ELB19 - 12	0.2943	0.024134			55-1-97 - 12	0.673435	0.281967
ELB-5 - 13	0.133879	0.0124782			ELB14 - 13	0.411	0.035687			ELB16 - 13	0.4736	0.0381815	x		ELB19 - 13	0.4489	0.0335875			55-1-97 - 13	0.67071	0.0382046
ELB-5 - 14	0.2022	0.0187348			ELB14 - 14	0.112284	0.0140748			ELB16 - 14	0.4909	0.0377934			ELB19 - 14	0.040827	0.00495003			55-1-97 - 14	0.629012	0.0481192
ELB-5 - 15	0.298	0.0269152			ELB14 - 15	0.0134845	0.00432674			ELB16 - 15	0.2582	0.0236287			ELB19 - 15	0.130808	0.033846			55-1-97 - 15	0.675	0.0553436
ELB-5 - 15b			x		ELB14 - 16	0.628	0.0463261			ELB16 - 15b	0.5166	0.0430121			ELB19 - 16	0.4335	0.0325906			55-1-97 - 16	0.619239	0.0371878
ELB-5 - 16	0.556	0.0419268			ELB14 - 17			x		ELB16 - 16	0.5022	0.037486	x		ELB19 - 17	0.1742	0.0181799			55-1-97 - 17	0.756762	0.0511185
ELB-5 - 16b			x		ELB14 - 18	0.139823	0.00945777			ELB16 - 17	0.2816	0.0262518			ELB19 - 18	0.218	0.0200321			55-1-97 - 18	0.8145	0.0585604	x
ELB-5 - 17	0.0622485	0.0151819			ELB14 - 19	0.524	0.0409057			ELB16 - 18	0.2249	0.0281883			ELB19 - 19	0.0778951	0.00818387			55-1-97 - 19	0.738812	0.048903
ELB-5 - 18	0.32	0.0320692			ELB14 - 20	0.0398103	0.00285879			ELB16 - 19	0.3145	0.028769			ELB19 - 20	0.313	0.0261255			55-1-97 - 20	0.740241	0.047182
ELB-5 - 19	0.44	0.0365216			ELB14 - 21	0.543	0.0423365			ELB16 - 20	0.2757	0.022928			ELB19 - 21	0.253	0.0232823			55-1-97 - 21	0.808457	0.196031
ELB-5 - 20	0.130681	0.026573			ELB14 - 22	303.84	21.7423	x		ELB16 - 21	0.5498	0.0450689			ELB19 - 22	0.291	0.0267643			55-1-97 - 22	0.885796	0.0502716	x
ELB-5 - 20b			x		ELB14 - 23	0.2368	0.0219161			ELB16 - 22	0.4359	0.0347256			ELB19 - 23	0.2513	0.0208635			55-1-97 - 23	0.681485	0.050152
ELB-5 - 21	0.499	0.0383586			ELB14 - 24	0.2186	0.0204693			ELB16 - 23	0.3078	0.0335204	x		ELB19 - 24	0.2519	0.0225475			55-1-97 - 24	0.690129	0.0818383
ELB-5 - 22	0.0703757	0.00693509			ELB14 - 25	0.222	0.0316406			ELB16 - 24	0.329	0.0344931			ELB19 - 25	0.109223	0.0156438			55-1-97 - 25	0.652708	0.0744403
ELB-5 - 23	0.351	0.0308269			ELB14 - 26	0.1608	0.0135761			ELB16 - 25	0.5604	0.0429817			ELB19 - 26	0.24	0.0206446			55-1-97 - 26	0.748673	0.0518366
ELB-5 - 24	0.0304805	0.00593048			ELB14 - 27	0.248	0.0241046			ELB16 - 26	0.5114	0.0392023			ELB19 - 27	0.0292404	0.00291106			55-1-97 - 27	0.669572	0.0386068
ELB-5 - 25	0.441	0.0359022			ELB14 - 28	0.117592	0.0120944			ELB16 - 27	0.5238	0.0403385			ELB19 - 28	0.138282	0.0196736			55-1-97 - 28	0.70632	0.0417527
ELB-5 - 26	0.0858075	0.01316			ELB14 - 29	0.315	0.0281357			ELB16 - 28	0.2618	0.0232609			ELB19 - 29	0.122561	0.0177075			55-1-97 - 29	0.728379	0.0555476
ELB-5 - 27	0.104988	0.023399			ELB14 - 30	0.261	0.025542			ELB16 - 29	0.293	0.0274806			ELB19 - 29b	0.314	0.0282999			55-1-97 - 30	0.95753	0.0649902	x
ELB-5 - 28	0.1719	0.0189206			ELB14 - 31	0.447	0.0739481			ELB16 - 30	0.5075	0.0379819	x		ELB19 - 30	0.142773	0.0184695			55-1-97 - 31	0.751562	0.0861048
ELB-5 - 29	0.1312	0.0119184			ELB14 - 32	0.153	0.0242739			ELB16 - 31	0.411	0.0639156	x		ELB19 - 31	0.2208	0.0182421			55-1-97 - 32	0.881315	0.0480628	x
ELB-5 - 30	0.25	0.0240785			ELB14 - 33	0.1996	0.0180606			ELB16 - 32	0.589	0.050595	x		ELB19 - 32	0.0906	0.00839329			55-1-97 - 33	0.764545	0.0461889
ELB-5 - 31	0.2247	0.0198758			ELB14 - 34	0.361	0.0381765			ELB16 - 33	0.3228	0.0303311			ELB19 - 33	0.329	0.0337043			55-1-97 - 34	0.79952	0.0556558
ELB-5 - 32	0.209	0.0290994			ELB14 - 35	0.0675	0.01			ELB16 - 34	0.3299	0.0328497			ELB19 - 34	0.518	0.0390817			55-1-97 - 35	0.675605	0.0465527
ELB-5 - 33	0.3305	0.0257813			ELB14 - 36	304.69	22.5628	x		ELB16 - 35	0.467	0.0432215			ELB19 - 35	0.688	0.0587272			55-1-97 - 36	0.689868	0.0474438
ELB-5 - 34	0.471	0.0394651			ELB14 - 37	0.4335	0.0329407			ELB16 - 36	0.2372	0.01939			ELB19 - 36	0.232	0.0254057			55-1-97 - 37	0.646664	0.0496673
ELB-5 - 35	0.252	0.0250366			ELB14 - 38	0.278	0.0404531			ELB16 - 37	0.2878	0.0247042			ELB19 - 37	0.13286	0.010176			55-1-97 - 38	0.616376	0.0797361
ELB-5 - 36	0.582	0.0497314			ELB14 - 39	0.183	0.0221786			ELB16 - 38	0.4796	0.0378789			ELB19 - 38	0.2695	0.0216989			55-1-97 - 39	1.8887	0.101838	x
ELB-5 - 37	0.517	0.0456166			ELB14 - 40	0.364	0.0423726			ELB16 - 39	0.3909	0.0313805			ELB19 - 39	0.292	0.0250431			55-1-97 - 40	0.674806	0.0450806
ELB-5 - 38	0.0651545	0.0128552			ELB14 - 41	0.534	0.0456648			ELB16 - 40	0.436	0.041627			ELB19 - 40	1460.5	104.7	x		55-1-97 - 41	0.676735	0.0592224
ELB-5 - 38b	0.0363093	0.0190906			ELB14 - 42	0.146	0.0170682			ELB16 - 41	0.3734	0.0322392			ELB19 - 41	0.115	0.00924607			55-1-97 - 42	0.763597	0.0861593
ELB-5 - 39	0.3123	0.0255017			ELB14 - 43	0.181	0.0165196			ELB16 - 42	0.5751	0.0435422			ELB19 - 42	0.468	0.0493445			55-1-97 - 43	0.698213	0.0664192
ELB-5 - 40	0.2805	0.0212577			ELB14 - 44	0.216	0.0230706			ELB16 - 43	0.4044	0.036649			ELB19 - 43	0.0958	0.0179879			55-1-97 - 44	0.750557	0.0475899
ELB-5 - 41	0.0119587	0.0194682			ELB14 - 45	0.396	0.041089			ELB16 - 44	0.274	0.0361691			ELB19 - 44	0.3238	0.026373			55-1-97 - 45	0.714069	0.0487286
ELB-5 - 42	0.120966	0.015347			ELB14 - 46			x		ELB16 - 45	0.2163	0.019288			ELB19 - 45	0.299	0.0252018			55-1-97 - 46	0.672276	0.0402818
ELB-5 - 43	0.368	0.0305642			ELB14 - 47	0.467	0.0443421			ELB16 - 46	0.1819	0.0195321			ELB19 - 46	0.307	0.040908			55-1-97 - 47	0.82376	0.0478083
ELB-5 - 44	0.1653	0.014041			ELB14 - 48	0.1444	0.0172078			ELB16 - 47	0.2187	0.0171009			ELB19 - 47	0.058	0.0049535			55-1-97 - 48	0.721959	0.0458426
ELB-5 - 45	0.3119	0.025158			ELB14 - 49	0.1512	0.0159753			ELB16 - 48	0.648	0.0475401	x		ELB19 - 48	0.0226	0.00213913			55-1-97 - 49	0.693533	0.0410911
ELB-5 - 45b			x		ELB14 - 50	0.567	0.0422741			ELB16 - 49	0.2888	0.029171			ELB19 - 49	0.257	0.0237964			55-1-97 - 50	0.721462	0.0504985
ELB-5 - 46	0.0979446	0.0134237								ELB16 - 50	0.488	0.0450877			ELB19 - 50	0.2124	0.0192111			55-1-97 - 51	0.703618	0.0478271
ELB-5 - 47	0.59	0.0453914								ELB16 - 51	0.3242	0.0291169								55-1-97 - 52	0.741642	0.0454353
ELB-5 - 48	0.2456	0.0202742								ELB16 - 52	0.3424	0.0282236								55-1-97 - 53	0.681784	0.0421047
ELB-5 - 49	0.0703321	0.00557652								ELB16 - 53	0.243	0.028771								55-1-97 - 54	0.645487	0.104848
ELB-5 - 50	0.182	0.017671								ELB16 - 54	0.3941	0.031734								55-1-97 - 55	1.35831	0.0738536	x
ELB-5 - 51	0.273	0.0304337								ELB16 - 55	0.3841	0.0367621								55-1-97 - 56	0.665901	0.0487727
ELB-5 - 52	0.137879	0.0212704								ELB16 - 56	0.3547	0.0289502								55-1-97 - 57	0.793759	0.0445899
ELB-5 - 53	0.2333	0.021363								ELB16 - 57	0.2683	0.0273972								55-1-97 - 58	0.647458	0.184344
ELB-5 - 53b			x							ELB16 - 58	0.2238	0.0262106								55-1-97 - 59	0.641697	0.0615449
ELB-5 - 54	0.407	0.0337583								ELB16 - 59	0.3466	0.0279531								55-1-97 - 60	0.684933	0.0605844
ELB-5 - 55	0.0141586	0.00341853								ELB16 - 60	0.225	0.0287014	x							55-1-97 - 61	0.630771	0.0476935
ELB-5 - 56	0.331	0.0476267																		55-1-97 - 62	0.767102	0.049529
ELB-5 - 56b			x																	55-1-97 - 63	0.799557	0.0483798
ELB-5 - 57	0.398	0.0315178
ELB-5 - 58	0.193	0.0167756
ELB-5 - 59	0.465	0.037811

## Sheet: Table S4
Table S4: U-Th zircon depth profiling results by SIMS
Sample	(238U)/(232Th)	1s	(230Th)/(232Th)	1s	m	1s	Th age	1s +	1s -	U
							ka	ka	ka	ppm
all cycles (~3 µm depth) combined
ELB18_z@03.ais	7.28	0.116	7.02	0.164	0.96	0.0305	352	160	-62	919
ELB18_z@04.ais	4.27	0.0784	1.37	0.0542	0.178	0.0161	21.3	2.2	-2.1	1540
ELB18_z@05.ais	9.7	0.166	9.55	0.161	0.984	0.0257	449	∞	-103	3010
ELB18_z@06.ais	4.02	0.0693	2.82	0.0581	0.634	0.0225	110	7	-7	2020
ELB18_z@08.ais	6.22	0.14	1.8	0.0824	0.192	0.0159	23.2	2.2	-2.1	1350
ELB18_z@09.ais	3.55	0.0545	2.56	0.0477	0.645	0.0215	113	7	-6	2240
ELB18_z@14.ais	6.73	0.104	2.23	0.137	0.249	0.0234	31.2	3.5	-3.4	630
ELB18_z@16.ais	11.3	0.178	10.7	0.337	0.939	0.0356	306	96	-50	708
ELB18_z@17.ais	4.97	0.106	2.93	0.088	0.517	0.0246	79.3	5.7	-5.4	1570
ELB18_z@18.ais	2.56	0.0466	2.51	0.0538	0.975	0.0396	402	∞	-103	1180
ELB18_z@21.ais	4.01	0.115	1.43	0.0692	0.209	0.0227	25.6	3.2	-3.1	772
ELB18_z@24.ais	4.33	0.0702	3.43	0.0832	0.747	0.0276	150	13	-11	1220
ELB5_z@2.ais	6.71	0.117	5.26	0.208	0.756	0.0382	154	19	-16	600
ELB5_z@3.ais	5.66	0.104	5.4	0.127	0.948	0.0331	323	111	-54	1500
ELB5_z@4.ais	6.52	0.227	6.25	0.299	0.953	0.0645	335	∞	-95	1110
ELB5_z@5.ais	3.64	0.0632	3.06	0.0511	0.798	0.0255	174	15	-13	3120
ELB5_z@6.ais	5.38	0.187	5.51	0.306	1.03	0.0789	∞	∞	∞	1550
ELB5_z@7.ais	8.78	0.153	8.68	0.216	0.987	0.033	470	∞	-135	605
ELB5_z@8.ais	1.85	0.0445	1.8	0.0332	0.956	0.0524	340	∞	-85	2380
ELB5_z@9.ais	3.18	0.0706	2.79	0.0704	0.836	0.0387	197	29	-23	2050
ELB5_z@10.ais	4.19	0.0697	1.95	0.0671	0.343	0.0211	45.8	3.6	-3.5	849
cycles split into blocks (~1 µm depth each)
ELB18_z@1.ais	4.22	0.0999	3.3	0.163	0.734	0.0522	144	24	-20	882
Block 2	3.88	0.0611	3.55	0.15	0.893	0.0518	244	72	-43	966
Block 3	3.6	0.0631	3.42	0.137	0.937	0.0534	302	209	-67	1060
ELB18_z@02.ais	4.44	0.0771	1.97	0.099	0.324	0.0281	42.7	4.6	-4.4	1680
Block 2	4.17	0.0643	2.18	0.122	0.412	0.037	58	7.1	-6.7	1300
Block 3	4.16	0.0642	2.42	0.123	0.485	0.0379	72.5	8.3	-7.7	1560
ELB18_z@07.ais	6.72	0.104	2.12	0.252	0.225	0.0427	27.8	6.2	-5.9	481
Block 2	6.35	0.11	1.71	0.232	0.167	0.0419	19.9	5.6	-5.4	486
Block 3	6.59	0.103	3.12	0.245	0.403	0.0429	56.2	8.1	-7.6	679
ELB18_z@10.ais	5.1	0.161	2.15	0.196	0.317	0.0469	41.5	7.8	-7.2	754
Block 2	6.85	0.151	4.71	0.312	0.647	0.054	114	18	-16	723
Block 3	8.07	0.144	6.54	0.524	0.789	0.0735	170	47	-33	793
ELB18_z@11.ais	4.24	0.0732	2.08	0.113	0.376	0.0338	51.3	6.1	-5.8	1340
Block 2	4.5	0.0693	3.25	0.17	0.664	0.0476	119	17	-14	1300
Block 3	4.07	0.0804	3.27	0.117	0.757	0.0404	154	20	-17	1970
ELB18_z@12.ais	6.73	0.177	2.96	0.343	0.366	0.0587	49.7	10.6	-9.7	463
Block 2	5.83	0.133	2.93	0.324	0.425	0.0652	60.3	13.1	-11.7	469
Block 3	7.47	0.181	5.65	0.578	0.727	0.0887	142	43	-31	591
ELB18_z@13.ais	8.12	0.145	3.44	0.439	0.362	0.0603	49	10.8	-9.8	297
Block 2	8.26	0.134	5.47	0.455	0.628	0.062	108	20	-17	416
Block 3	7.98	0.124	6.63	0.486	0.812	0.069	183	50	-34	451
ELB18_z@19.ais	7	0.236	2.69	0.292	0.306	0.0484	39.8	7.9	-7.3	832
Block 2	5.54	0.11	3.18	0.21	0.504	0.0457	76.5	10.5	-9.6	1240
Block 3	5.4	0.0832	3.28	0.182	0.542	0.0408	85	10.2	-9.3	1120
ELB18_z@20.ais	6.45	0.1	2.45	0.188	0.294	0.0336	38	5.3	-5.1	1150
Block 2	6.51	0.101	4.11	0.217	0.58	0.0394	94.7	10.8	-9.8	1390
Block 3	6.59	0.102	4.77	0.264	0.686	0.0471	126	18	-15	1430
ELB18_z@23.ais	7.94	0.146	1.64	0.22	0.12	0.0309	13.9	3.9	-3.8	1270
Block 2	8.22	0.128	2.05	0.221	0.171	0.0299	20.4	4	-3.9	1040
Block 3	6.83	0.187	2.24	0.178	0.241	0.0304	30.1	4.5	-4.3	1050
ELB5_z@1.ais	4.97	0.0771	2.67	0.156	0.457	0.0379	66.5	7.9	-7.4	1130
Block 2	4.59	0.0837	2.81	0.147	0.538	0.0401	84.2	9.9	-9.1	1130
Block 3	4.34	0.0669	3.21	0.177	0.684	0.0509	126	19	-16	1060
Th age calculations based on decay constants as determined by Le Roux & Glendenin (1963; 232Th), Jaffey et al. (1971; 238U) and Cheng et al. (2013; 230Th).
Initial (230Th)/(232Th) = 0.785 (ELB-5) and 0.744 (ELB-18) from whole rock Th and U analyses were used as model melt; m value corresponds to slope of zircon-melt isochron
References
Cheng, H., Edwards, R.L., Shen, C.C., Polyak, V.J., Asmerom, Y., Woodhead, J., Hellstrom, J., Wang, Y., Kong, X., Spötl, C. and Wang, X., 2013. Improvements in 230Th dating,
230Th and 234U half-life values, and U–Th isotopic measurements by multi-collector inductively coupled plasma mass spectrometry. Earth and Planetary Science Letters, 371, pp.82-91.
Jaffey, A.H., Flynn, K.F., Glendenin, L.E., Bentley, W.T. and Essling, A.M., 1971. Precision measurement of half-lives and specific activities of U 235 and U 238. Physical review C, 4(5), p.1889.
Le Roux, L.A. and Glendenin, L.E., 1963, April. Half-life of 232Th. In Proceedings of the National Meeting on Nuclear Energy, Pretoria, South Africa (Vol. 83, p. 94).

## Sheet: ELB-16
Table 3a U-Th-Pb dating data (LA-ICPMS) for sample Elb-16
Zircon No. *			(238)/(232) RSF corr	1s	(230)/(232) direct corr for MB based on 238/235	1s				Final Pb207/U235_mean	Final Pb207/U235_2SE(prop)	Final Pb206/U238_mean	Final Pb206/U238_2SE(prop)	rho 206Pb/238U v 207Pb/235U	omit (high comm Pb)	t (206/238) comm Pb corrected and Th disequilibrium corrected	2Se prop (incl. Uncert of com Pb and Th disequilibrium correction, 5% each)
ELB-16 - 1			2.8177	0.0348688	2.81592	0.113724			ELB16 - 1	0.00126561	0.000350307	8.52342e-05	4.33069e-06	0.0467318		0.598	0.0520685
ELB-16 - 2			5.33324	0.106272	5.11191	0.193022			ELB16 - 2	0.000770685	0.000158695	3.18226e-05	1.76396e-06	0.200255		0.2545	0.0228661
ELB-16 - 3			2.81268	0.0317539	2.63766	0.0607885			ELB16 - 3	0.0010742	0.00017921	2.81975e-05	1.90032e-06	-0.0784332		0.2069	0.0202103
ELB-16 - 4			7.73987	0.131798	7.77972	0.171024			ELB16 - 4	0.000783366	9.67567e-05	7.1317e-05	2.13879e-06	-0.190261		0.5316	0.0408307
ELB-16 - 5			5.70408	0.132319	5.49492	0.163607			ELB16 - 5	0.00525863	0.000537632	7.16517e-05	4.30135e-06	0.920695	x	0.2614	0.0242462
ELB-16 - 5b			2.50029	0.0384144	2.4359	0.0481462			ELB16 - 6	0.000735132	0.00029217	4.24919e-05	3.34619e-06	0.10791		0.3343	0.0353807
ELB-16 - 6			4.62249	0.13121	4.89643	0.327921			ELB16 - 7	0.00373124	0.000481381	5.59771e-05	4.78389e-06	-0.0228789	x	0.2432	0.0269758
ELB-16 - 7			3.9643	0.0436101	3.77061	0.0834563			ELB16 - 8	0.00196028	0.000249465	7.76538e-05	2.99265e-06	0.323287	x	0.5054	0.0406999
ELB-16 - 8			7.63618	0.0947476	7.36009	0.148641			ELB16 - 9	0.00104811	0.000239494	4.14462e-05	3.45399e-06	0.0014193		0.307	0.0335526
ELB-16 - 9			6.49099	0.0706758	6.36697	0.298985			ELB16 - 10	0.00453669	0.000352562	7.38268e-05	2.90505e-06	0.624106	x	0.3221	0.0260648
ELB-16 - 10			4.20031	0.0483554	3.94768	0.0514244			ELB16 - 11	0.000298426	0.00023167	2.25479e-05	2.91654e-06	-0.102723		0.215	0.0316939
ELB-16 - 11			5.60641	0.0600734	5.01833	0.175423			ELB16 - 12	0.000850771	0.000117844	6.56265e-05	2.62939e-06	-0.238245		0.4884	0.0396934
ELB-16 - 12			6.18407	0.0787644	6.3118	0.130974			ELB16 - 13	0.00220435	0.000230532	7.52051e-05	2.91232e-06	0.428422	x	0.4736	0.0381815
ELB-16 - 13			6.80594	0.0805971	6.20687	0.298918			ELB16 - 14	0.000738721	8.90263e-05	6.49615e-05	1.97809e-06	0.121834		0.4909	0.0377934
ELB-16 - 13b			2.26303	0.0545431	2.33011	0.0693413			ELB16 - 15	0.00030956	0.00010469	2.82935e-05	1.64364e-06	-0.19017		0.2582	0.0236287
ELB-16 - 14			7.18435	0.104917	6.84266	0.187212			ELB16 - 15b	0.000655316	9.9496e-05	6.7972e-05	2.98795e-06	0.135824		0.5166	0.0430121
ELB-16 - 15			7.68313	0.134892	6.78608	0.348186			ELB16 - 16	0.0020025	0.00011795	7.7621e-05	1.85596e-06	-0.148102	x	0.5022	0.037486
ELB-16 - 15b			3.44178	0.0805068	3.00631	0.109128			ELB16 - 17	0.000715361	0.000130986	3.49639e-05	2.12412e-06	0.0663694		0.2816	0.0262518
ELB-16 - 16			7.99769	0.120485	8.01559	0.158942			ELB16 - 18	0.000553952	0.000260912	2.59566e-05	2.68619e-06	0.113347		0.2249	0.0281883
ELB-16 - 17			6.10413	0.0727006	5.75269	0.14016			ELB16 - 19	0.00111225	0.000168037	4.29622e-05	2.49326e-06	0.00477947		0.3145	0.028769
ELB-16 - 18			5.53036	0.0662846	4.46987	0.233804			ELB16 - 20	0.000820352	9.23663e-05	3.51367e-05	1.53806e-06	0.069617		0.2757	0.022928
ELB-16 - 19			6.02062	0.157603	5.85626	0.218081			ELB16 - 21	0.00103078	0.000206772	7.61119e-05	3.15636e-06	-0.231721		0.5498	0.0450689
ELB-16 - 20			1.13715	0.0327696	1.10259	0.0428462			ELB16 - 22	0.000885803	0.000113782	5.83341e-05	2.14052e-06	-0.118829		0.4359	0.0347256
ELB-16 - 21			3.26466	0.0768714	3.23968	0.131865			ELB16 - 23	0.0635264	0.00513694	0.000584497	4.84207e-05	0.96609	x	0.3078	0.0335204
ELB-16 - 22			10.3718	0.112012	9.83677	0.347799			ELB16 - 24	0.000567503	0.000156442	4.03472e-05	3.12324e-06	-0.221899		0.329	0.0344931
ELB-16 - 22b			5.91671	0.286002	5.99333	0.265301			ELB16 - 25	0.0006454	6.85158e-05	7.43277e-05	2.20827e-06	0.015291		0.5604	0.0429817
ELB-16 - 23			6.85721	0.0764738	6.3631	0.359057			ELB16 - 26	0.000718691	8.74562e-05	6.78306e-05	2.00797e-06	0.185278		0.5114	0.0392023
ELB-16 - 23b			1.49174	0.0416359	1.37911	0.0460133			ELB16 - 27	0.000660994	8.66706e-05	6.90845e-05	2.10771e-06	-0.106549		0.5238	0.0403385
ELB-16 - 24			9.4659	0.111853	9.08597	0.379003			ELB16 - 28	0.000426018	0.000106666	2.97724e-05	1.60174e-06	-0.0916255		0.2618	0.0232609
ELB-16 - 24b			4.00231	0.0843034	3.91754	0.148974			ELB16 - 29	0.000592081	0.000105664	3.55252e-05	2.18898e-06	-0.191896		0.293	0.0274806
ELB-16 - 25			2.7001	0.0488628	2.65612	0.0438277			ELB16 - 30	0.00162359	0.000123831	7.50521e-05	1.84031e-06	0.489166	x	0.5075	0.0379819
ELB-16 - 26			7.37259	0.0804532	6.9989	0.249141			ELB16 - 31	0.00276498	0.000765858	7.11461e-05	9.85457e-06	0.575946	x	0.411	0.0639156
ELB-16 - 27			7.3385	0.131148	7.28657	0.145394			ELB16 - 32	0.00187282	0.000229249	8.91443e-05	4.34802e-06	0.321832	x	0.589	0.050595
ELB-16 - 28			5.31741	0.112116	5.0367	0.195277			ELB16 - 33	0.000908591	0.000161764	4.24168e-05	2.62474e-06	-0.205966		0.3228	0.0303311
ELB-16 - 28b			2.19747	0.069088	1.96092	0.0878175			ELB16 - 34	0.000761468	0.000120283	4.20949e-05	2.95126e-06	0.154013		0.3299	0.0328497
ELB-16 - 29			4.7404	0.0651933	4.59	0.0826395			ELB16 - 35	0.000853897	0.000220382	6.24592e-05	3.72981e-06	-0.0918546		0.467	0.0432215
ELB-16 - 30			7.31136	0.0794417	7.31633	0.154664			ELB16 - 36	0.000827657	9.50877e-05	2.99782e-05	1.22961e-06	0.567204		0.2372	0.01939
ELB-16 - 31			6.91832	0.0698541	6.78939	0.150353			ELB16 - 37	0.000581862	0.000104666	3.46903e-05	1.6882e-06	-0.174375		0.2878	0.0247042
ELB-16 - 32			8.05808	0.0808219	8.43888	0.142816			ELB16 - 38	0.000653021	0.000130249	6.26014e-05	2.2026e-06	0.125046		0.4796	0.0378789
ELB-16 - 33			6.42264	0.0879263	6.19035	0.180308			ELB16 - 39	0.000788927	0.000109778	5.09509e-05	1.9365e-06	0.205206		0.3909	0.0313805
ELB-16 - 34			7.02166	0.0798777	7.14986	0.17648			ELB16 - 40	0.0012206	0.000238486	6.11904e-05	3.92559e-06	-0.307923		0.436	0.041627
ELB-16 - 35			11.5875	0.17629	11.5762	0.434256			ELB16 - 41	0.00134223	0.000219454	5.32916e-05	2.64032e-06	0.227183		0.3734	0.0322392
ELB-16 - 36			3.25068	0.0775578	2.98932	0.109151			ELB16 - 42	0.000790096	7.8251e-05	7.77122e-05	2.10314e-06	-0.21945		0.5751	0.0435422
ELB-16 - 37			3.37504	0.0922785	3.1221	0.136465			ELB16 - 43	0.00121161	0.000242969	5.65633e-05	3.2063e-06	0.180442		0.4044	0.036649
ELB-16 - 38			11.7259	0.253955	12.2354	0.45723			ELB16 - 44	0.00103637	0.000265555	3.66643e-05	4.08696e-06	0.284933		0.274	0.0361691
ELB-16 - 39			4.04416	0.0624409	4.07389	0.0874254			ELB16 - 45	0.000347966	6.77598e-05	2.30768e-05	1.25377e-06	0.188431		0.2163	0.019288
ELB-16 - 40			5.75309	0.0627901	5.68052	0.152154			ELB16 - 46	0.00060693	0.00011941	2.10209e-05	1.6987e-06	-0.0681218		0.1819	0.0195321
ELB-16 - 41			5.40238	0.0762334	5.2554	0.113897			ELB16 - 47	0.00027822	4.19761e-05	2.27881e-05	7.60669e-07	0.047238		0.2187	0.0171009
ELB-16 - 42			10.6646	0.10987	10.9307	0.162421			ELB16 - 48	0.00132506	0.000112368	9.30251e-05	1.81901e-06	0.345353	x	0.648	0.0475401
ELB-16 - 43			5.28066	0.151201	5.06039	0.230398			ELB16 - 49	0.000613177	0.000173711	3.50855e-05	2.5307e-06	-0.0580961		0.2888	0.029171
ELB-16 - 43b			2.41688	0.0752226	2.51361	0.14548			ELB16 - 50	0.00115906	0.000182626	6.82417e-05	4.05834e-06	0.755731		0.488	0.0450877
ELB-16 - 44			2.86868	0.0636634	2.7726	0.076108			ELB16 - 51	0.000818023	0.000179042	4.17815e-05	2.3136e-06	-0.0725675		0.3242	0.0291169
ELB-16 - 45			4.30051	0.0781156	3.94043	0.145749			ELB16 - 52	0.000419953	8.33237e-05	4.08677e-05	1.73126e-06	0.00372621		0.3424	0.0282236
ELB-16 - 46			5.36554	0.053887	4.56276	0.11843			ELB16 - 53	0.000854757	0.000166844	3.10176e-05	2.94563e-06	-0.0203277		0.243	0.028771
ELB-16 - 47			1.98194	0.0278313	1.82037	0.0264704			ELB16 - 54	0.00103557	0.000129818	5.36246e-05	2.06576e-06	0.08857		0.3941	0.031734
ELB-16 - 48			4.66927	0.154923	4.78664	0.179369			ELB16 - 55	0.000555067	8.24095e-05	4.79766e-05	3.09461e-06	0.0670945		0.3841	0.0367621
ELB-16 - 49			4.96955	0.0560926	4.81518	0.114196			ELB16 - 56	0.0010489	0.000112275	4.81442e-05	1.96255e-06	0.357483		0.3547	0.0289502
ELB-16 - 50			5.23187	0.158276	5.20717	0.173385			ELB16 - 57	0.000429331	0.000135832	3.07141e-05	2.26276e-06	-0.0960577		0.2683	0.0273972
ELB-16 - 51			7.32669	0.0804007	6.65595	0.156359			ELB16 - 58	0.000455911	0.000188146	2.50207e-05	2.33596e-06	-0.128816		0.2238	0.0262106
ELB-16 - 52			6.89525	0.0761757	6.87832	0.15835			ELB16 - 59	0.000523607	6.84644e-05	4.2379e-05	1.64373e-06	0.0218744		0.3466	0.0279531
ELB-16 - 53			7.44057	0.097026	7.45211	0.326831			ELB16 - 60	0.00151953	0.000352075	3.43538e-05	3.64739e-06	0.114092	x	0.225	0.0287014
ELB-16 - 54			6.99573	0.12268	7.24425	0.174371
ELB-16 - 55			3.43885	0.094444	3.37128	0.104167
ELB-16 - 56			4.38819	0.0499074	4.08638	0.0984251
ELB-16 - 57			5.65604	0.0595722	5.17335	0.119248
ELB-16 - 58			6.32427	0.0638171	5.98885	0.249349
ELB-16 - 59			6.24128	0.0627821	5.84633	0.179053
ELB-16 - 60			6.26963	0.0625933	5.97791	0.264685
																D TH/U= 0.25 (assumed)	207/206 initial = 0.83565
* xx b: 2 integration intervals with differen U/Th ratio

## Sheet: ELB-5
Table 3b U-Th-Pb dating data (LA-ICPMS) for sample Elb-5
								initial	(238)/(232) =1.2	(230)/(232)=1.2
Zircon No. *		omit for isochrone	(238)/(232) RSF corr	1s	(230)/(232) direct corr for MB based on 238/235	1s		Model Age [a]	+	-			Final Pb207/U235_mean	Final Pb207/U235_2SE(prop)	Final Pb206/U238_mean	Final Pb206/U238_2SE(prop)	rho 206Pb/238U v 207Pb/235U	omit (high comm Pb)	t (206/238) comm Pb corrected and Th disequilibrium corrected	2Se prop (incl. Uncert of com Pb and Th disequilibrium correction, 5% each)						Age	2SE
ELB-5 - 1		x	11.3799	0.322956	11.4814	0.269356						ELB05 - 1	0.000782995	6.15587e-05	7.91218e-05	2.5945e-06	-0.0922607		0.579	0.0451293					ELB-5 - 1	0.579	0.0451293
ELB-5 - 2		x	3.79699	0.0398517	2.95184	0.0462494		122585	10044.4	8930.87		ELB05 - 2	0.000359546	7.61973e-05	2.51802e-05	5.53873e-06	-0.0697167		0.226	0.0522154					ELB-5 - 2	0.122585	0.0100444
ELB-5 - 3		x	5.34747	0.0530617	4.01936	0.11583		124348	13446.1	11683.6		ELB05 - 3	0.000872608	0.000140156	2.39531e-05	1.62285e-06	0.0627349		0.1819	0.0178133					ELB-5 - 3	0.124348	0.0134461
ELB-5 - 4		x	6.81159	0.0701189	6.07023	0.203071		221027	48819.7	32900.6		ELB05 - 4	0.000585298	0.000128234	3.25228e-05	2.39687e-06	0.0512374		0.266	0.0271675					ELB-5 - 4	0.266	0.0271675
ELB-5 - 5		x	5.57645	0.0582106	5.1952	0.0871459		266501	50960.7	33827.7		ELB05 - 5	0.000460388	7.07512e-05	2.49368e-05	1.05926e-06	-0.154151		0.2171	0.0179082					ELB-5 - 5	0.2171	0.0179082
ELB-5 - 6		x	2.72222	0.0815237	2.31561	0.09092		144150	54248.4	32909.4		ELB05 - 6	0.000497426	0.000147781	1.87762e-05	2.01853e-06	0.188721		0.166	0.0213599					ELB-5 - 6	0.14415	0.0542484
ELB-5 - 7		x	10.2077	0.102709	9.80186	0.218566		338495	170003	62436.2		ELB05 - 7	0.000977509	0.000102333	5.7027e-05	2.18272e-06	0.0319887		0.416	0.0334483					ELB-5 - 7	0.416	0.0334483
ELB-5 - 8		x	6.4582	0.0870336	6.1175	0.0879645		298823	76887.3	43471.5		ELB05 - 8	0.000725445	9.42767e-05	3.51668e-05	1.73135e-06	-0.100134		0.2768	0.0238494					ELB-5 - 8	0.2768	0.0238494
ELB-5 - 9		x	4.46767	0.0445282	3.94826	0.0945373		200829	32529.2	24427.2		ELB05 - 9	0.000452935	0.000142144	3.75781e-05	2.04841e-06	-0.0544475		0.311	0.0277668					ELB-5 - 9	0.311	0.0277668
ELB-5 - 10		x	3.81326	0.0502497	3.57724	0.0621587		262556	68503.2	40453.6		ELB05 - 10	0.000354615	4.14771e-05	3.42491e-05	1.92868e-06	0.501216		0.293	0.0264854					ELB-5 - 10	0.293	0.0264854
ELB-5 - 11			5.11383	0.0641618	2.02121	0.105597		25715.9	4359.86	4059.69		ELB05 - 11	0.000237137	0.000125403	2.55441e-06	1.23284e-06	-0.0306201	x							ELB-5 - 11	0.0257159	0.00435986
ELB-5 - 12		x	3.46368	0.0673372	3.25312	0.0634775		259340	102723	49563.7		ELB05 - 12	0.000718207	0.00013781	2.04125e-05	1.86489e-06	0.164196		0.1634	0.0188771					ELB-5 - 12	0.1634	0.0188771
ELB-5 - 13		x	4.52069	0.0497492	3.54621	0.0685023		133879	12478.2	10882.8		ELB05 - 13	0.000525657	0.000101841	4.74794e-05	2.12436e-06	0.179047		0.377	0.0315462					ELB-5 - 13	0.133879	0.0124782
ELB-5 - 14		x	4.98879	0.0695174	4.70306	0.0828279		282249	81165.4	44679.4		ELB05 - 14	0.000381944	4.6627e-05	2.23051e-05	1.33551e-06	-0.0324388		0.2022	0.0187348					ELB-5 - 14	0.2022	0.0187348
ELB-5 - 15		x	6.11895	0.190671	5.9889	0.296995		396705		165987		ELB05 - 15	0.000377671	7.15807e-05	3.50642e-05	1.97038e-06	0.290396		0.298	0.0269152					ELB-5 - 15	0.298	0.0269152
ELB-5 - 15b		x	11.553	0.130765	11.4511	0.501578		504561		214239								x							ELB-5 - 15b
ELB-5 - 16		x	3.0159	0.07198	2.93771	0.0932175		343443		119747		ELB05 - 16	0.000810637	6.79818e-05	7.60021e-05	1.99122e-06	0.200632		0.556	0.0419268					ELB-5 - 16	0.556	0.0419268
ELB-5 - 16b		x	4.86272	0.100022	4.66327	0.128451		317808		80416.9								x							ELB-5 - 16b
ELB-5 - 17		x	5.55193	0.149302	3.09093	0.243605		62248.5	15181.9	12491.1		ELB05 - 17	0.00066811	0.000147123	1.2762e-05	1.9259e-06	-0.042402		0.0985	0.0164153					ELB-5 - 17	0.0622485	0.0151819
ELB-5 - 18		x	10.4801	0.151379	9.82541	0.311819		289539	132456	56660		ELB05 - 18	0.00184939	0.000293053	5.08593e-05	3.61194e-06	-0.0311959		0.32	0.0320692					ELB-5 - 18	0.32	0.0320692
ELB-5 - 19		x	6.09699	0.0738096	5.91072	0.135607		356986		80638.1		ELB05 - 19	0.00090414	0.000122842	5.99111e-05	2.6044e-06	0.219633		0.44	0.0365216					ELB-5 - 19	0.44	0.0365216
ELB-5 - 20		x	6.3169	0.183593	4.77068	0.193888		130681	26573	20003.5		ELB05 - 20	0.000253448	9.03754e-05	1.51601e-05	1.80539e-06	-0.0234857		0.154	0.0213288					ELB-5 - 20	0.130681	0.026573
ELB-5 - 20b		x	2.12046	0.070242	2.03765	0.136488		262977		128652								x							ELB-5 - 20b
ELB-5 - 21		x	6.92273	0.0744695	6.00361	0.163308		199699	31258	23712.3		ELB05 - 21	0.00062275	7.99637e-05	6.60331e-05	1.9911e-06	0.33637		0.499	0.0383586					ELB-5 - 21	0.499	0.0383586
ELB-5 - 22		x	3.87093	0.0495358	2.46886	0.061143		70375.7	6935.09	6290.06		ELB05 - 22	0.000482383	0.000101807	1.17938e-05	1.36056e-06	-0.077238		0.1046	0.0141532					ELB-5 - 22	0.0703757	0.00693509
ELB-5 - 23		x	6.82291	0.107883	6.27526	0.168686		254319	74675.1	42565		ELB05 - 23	0.000779363	0.000115051	4.61295e-05	2.40295e-06	0.102392		0.351	0.0308269					ELB-5 - 23	0.351	0.0308269
ELB-5 - 24			6.19595	0.070652	2.41681	0.179737		30480.5	5930.48	5471.91		ELB05 - 24	0.00197232	0.000500436	1.43263e-05	4.7407e-06	0.0932204								ELB-5 - 24	0.0304805	0.00593048
ELB-5 - 25		x	3.51124	0.0352244	3.53382	0.0487496						ELB05 - 25	0.00119399	0.000116354	6.26058e-05	2.52593e-06	0.263691		0.441	0.0359022					ELB-5 - 25	0.441	0.0359022
ELB-5 - 26		x	5.05715	0.0933604	3.29923	0.143946		85807.5	13160	11215.7		ELB05 - 26	0.00293744	0.000312951	3.0014e-05	2.46354e-06	0.458201		0.0712	0.00771359					ELB-5 - 26	0.0858075	0.01316
ELB-5 - 27		x	4.56578	0.114348	3.27891	0.169148		104988	23399	18092.6		ELB05 - 27	0.00530686	0.000572901	6.01977e-05	6.19514e-06	0.761171		0.163	0.0203525					ELB-5 - 27	0.104988	0.023399
ELB-5 - 28		x	5.69969	0.0702068	5.05312	0.1169		211852	35586.9	26063.4		ELB05 - 28	0.00213245	0.000175604	3.36889e-05	2.8417e-06	0.11364		0.1719	0.0189206					ELB-5 - 28	0.1719	0.0189206
ELB-5 - 29		x	5.0051	0.127997	4.06291	0.110972		152428	28207.8	21070.7		ELB05 - 29	0.000248749	4.42399e-05	1.25809e-05	7.17473e-07	-0.0481783		0.1312	0.0119184					ELB-5 - 29	0.1312	0.0119184
ELB-5 - 30		x	6.26252	0.0916634	5.99175	0.164011		319769	313246	70643.5		ELB05 - 30	0.00208181	0.000315705	4.34296e-05	2.8401e-06	0.824069		0.25	0.0240785					ELB-5 - 30	0.25	0.0240785
ELB-5 - 31		x	3.74071	0.0625703	3.50102	0.057741		257799	73392.4	41760.6		ELB05 - 31	0.000299722	7.78035e-05	2.44862e-05	1.3013e-06	-0.000197317		0.2247	0.0198758					ELB-5 - 31	0.2247	0.0198758
ELB-5 - 32		x	3.18896	0.0737812	3.12021	0.0945296		367438		131191		ELB05 - 32	0.000645002	0.00025579	2.55023e-05	3.05878e-06	0.113577		0.209	0.0290994					ELB-5 - 32	0.209	0.0290994
ELB-5 - 33		x	6.35314	0.0687445	5.3313	0.132652		176682	22503.9	18197		ELB05 - 33	0.000623435	7.8611e-05	4.18001e-05	1.37695e-06	0.235337		0.3305	0.0257813					ELB-5 - 33	0.3305	0.0257813
ELB-5 - 34		x	5.56118	0.0596416	4.5135	0.106075		155734	17298.4	14552		ELB05 - 34	0.000641219	0.000145543	6.20681e-05	2.79023e-06	0.0769132		0.471	0.0394651					ELB-5 - 34	0.471	0.0394651
ELB-5 - 35		x	2.36159	0.0338245	2.13654	0.0472557		179216	45553.1	30464.2		ELB05 - 35	0.00164635	0.000215708	3.97521e-05	2.77439e-06	-0.0128925		0.252	0.0250366					ELB-5 - 35	0.252	0.0250366
ELB-5 - 36		x	5.34707	0.0551309	4.54671	0.0837636		179640	19351.9	16032.1		ELB05 - 36	0.00104613	0.000185183	8.16925e-05	3.91933e-06	0.0894384		0.582	0.0497314					ELB-5 - 36	0.582	0.0497314
ELB-5 - 37		x	4.52608	0.0839698	4.607	0.140073						ELB05 - 37	0.0127559	0.00102064	0.000173534	9.15898e-06	0.821568		0.517	0.0456166					ELB-5 - 37	0.517	0.0456166
ELB-5 - 38		x	6.35036	0.12941	3.51434	0.248899		65154.5	12855.2	10963.6		ELB05 - 38	0.000263745	3.88303e-05	1.19831e-05	7.11042e-07	0.087716		0.1245	0.0114924					ELB-5 - 38	0.0651545	0.0128552
ELB-5 - 38b			1.70908	0.0438094	1.34401	0.041124		36309.3	19090.6	13825.9															ELB-5 - 38b	0.0363093	0.0190906
ELB-5 - 39		x	3.63302	0.0472807	3.54913	0.0488996		367701		81302.7		ELB05 - 39	0.00121708	0.000143727	4.43709e-05	1.81218e-06	0.187219		0.3123	0.0255017					ELB-5 - 39	0.3123	0.0255017
ELB-5 - 40		x	3.92235	0.0465449	3.846	0.0535564		390277		89632.9		ELB05 - 40	0.00178447	0.000108513	4.48905e-05	1.22395e-06	0.46803		0.2805	0.0212577					ELB-5 - 40	0.2805	0.0212577
ELB-5 - 41			1.35619	0.0169775	1.2162	0.018613		11958.7	19468.2	13469.1		ELB05 - 41	0.0271495	0.00149838	0.000246324	1.34735e-05	0.760167		0.1297	0.0115943					ELB-5 - 41	0.0119587	0.0194682
ELB-5 - 42		x	4.66676	0.0625274	3.52171	0.105549		120966	15347	13004		ELB05 - 42	0.00124249	0.000309517	3.00581e-05	3.9585e-06	-0.0276583		0.205	0.0306425					ELB-5 - 42	0.120966	0.015347
ELB-5 - 43		x	9.63671	0.102864	9.42432	0.2522		402061		105991		ELB05 - 43	0.00167685	0.00016219	5.6284e-05	2.45221e-06	0.115695		0.368	0.0305642					ELB-5 - 43	0.368	0.0305642
ELB-5 - 44		x	7.03328	0.0770023	6.53124	0.142217		267823	61212.7	38131.9		ELB05 - 44	0.000588008	7.20636e-05	1.95238e-05	9.18916e-07	-0.0843712		0.1653	0.014041					ELB-5 - 44	0.1653	0.014041
ELB-5 - 45		x	3.02276	0.0411459	2.9452	0.0736452		344743		96743.5		ELB05 - 45	0.000764281	9.22955e-05	4.04217e-05	1.56874e-06	-0.0129129		0.3119	0.025158					ELB-5 - 45	0.3119	0.025158
ELB-5 - 45b		x	6.29841	0.303552	5.86372	0.48683		268849		106826								x							ELB-5 - 45b
ELB-5 - 46		x	4.89144	0.0777419	3.38603	0.124433		97944.6	13423.7	11484.7		ELB05 - 46	0.000312322	7.63166e-05	1.19364e-05	1.35613e-06	-0.0695831		0.1198	0.0160316					ELB-5 - 46	0.0979446	0.0134237
ELB-5 - 47		x	2.3873	0.0263441	2.35453	0.031888		392017		109138		ELB05 - 47	0.00239356	0.000251377	9.46145e-05	2.86827e-06	-0.3129		0.59	0.0453914					ELB-5 - 47	0.59	0.0453914
ELB-5 - 48		x	3.02407	0.0580192	2.79145	0.0656769		224883	79323.3	43143.6		ELB05 - 48	0.00208684	0.000192113	4.27731e-05	1.82202e-06	0.337244		0.2456	0.0202742					ELB-5 - 48	0.2456	0.0202742
ELB-5 - 49		x	4.80833	0.0475432	2.91343	0.0705203		70332.1	5576.52	5170.75		ELB05 - 49	0.00168048	0.000296502	1.81347e-05	2.20289e-06	0.41378		0.0591	0.00830678					ELB-5 - 49	0.0703321	0.00557652
ELB-5 - 50		x	7.31794	0.0994972	6.49348	0.259927		218859	60736.8	37748.8		ELB05 - 50	0.00217285	0.000254635	3.53418e-05	2.35156e-06	0.17443		0.182	0.017671					ELB-5 - 50	0.182	0.017671
ELB-5 - 51		x	4.60521	0.0583798	4.32035	0.147953		270928	138824	57639.7		ELB05 - 51	0.00100672	0.000263062	3.70593e-05	3.19395e-06	-0.0731879		0.273	0.0304337					ELB-5 - 51	0.273	0.0304337
ELB-5 - 52		x	5.28789	0.0884902	4.13142	0.136798		137879	21270.4	17096.9		ELB05 - 52	0.00330432	0.000308722	5.45123e-05	2.35282e-06	0.347757		0.254	0.0210419					ELB-5 - 52	0.137879	0.0212704
ELB-5 - 53		x	7.56637	0.120288	6.44823	0.230077		189935	38967.7	27721.2		ELB05 - 53	0.0175011	0.00102896	0.000175193	1.01935e-05	0.787432		0.2333	0.021363					ELB-5 - 53	0.2333	0.021363
ELB-5 - 53b		x	3.24569	0.0563969	3.06184	0.109549		263095	251259	67268.5								x							ELB-5 - 53b
ELB-5 - 54		x	10.895	0.122124	11.0865	0.267221						ELB05 - 54	0.000949592	0.000125761	5.54821e-05	2.40556e-06	-0.0165007		0.407	0.0337583					ELB-5 - 54	0.407	0.0337583
ELB-5 - 55			4.36685	0.0435335	1.58511	0.0792632		14158.6	3418.53	3226.17		ELB05 - 55	0.00018917	0.000119076	1.69386e-06	8.44036e-07	0.13022								ELB-5 - 55	0.0141586	0.00341853
ELB-5 - 56		x	4.48447	0.0628582	4.3691	0.138208		365681		108107		ELB05 - 56	0.0061882	0.00115943	9.02382e-05	1.13087e-05	0.874672		0.331	0.0476267					ELB-5 - 56	0.331	0.0476267
ELB-5 - 56b		x	2.22344	0.0594722	2.30462	0.0546211												x							ELB-5 - 56b
ELB-5 - 57		x	4.41736	0.0539849	4.46692	0.0728956						ELB05 - 57	0.000893552	0.000101615	5.36585e-05	1.91313e-06	0.0428269		0.398	0.0315178					ELB-5 - 57	0.398	0.0315178
ELB-5 - 58		x	2.86382	0.0651196	2.5479	0.0740495		181420	59057.5	35665.6		ELB05 - 58	0.000506242	9.24346e-05	2.22109e-05	1.12274e-06	-0.182736		0.193	0.0167756					ELB-5 - 58	0.193	0.0167756
ELB-5 - 59		x	6.953	0.0696228	6.28063	0.137556		234411	38894.4	28016.9		ELB05 - 59	0.00143872	0.000211073	6.8169e-05	2.73704e-06	0.0124405		0.465	0.037811					ELB-5 - 59	0.465	0.037811
																			D TH/U= 0.25 (assumed)	207/206 initial = 0.83565
							1	ELB-5 - 1	#NUM!	#NUM!	#NUM!
							2	ELB-5 - 2	122585	10044.4	8930.87
							3	ELB-5 - 3	124348	13446.1	11683.6
							4	ELB-5 - 4	221027	48819.7	32900.6
							5	ELB-5 - 5	266501	50960.7	33827.7
							6	ELB-5 - 6	144150	54248.4	32909.4
							7	ELB-5 - 7	338495	170003	62436.2
							8	ELB-5 - 8	298823	76887.3	43471.5
							9	ELB-5 - 9	200829	32529.2	24427.2
							10	ELB-5 - 10	262556	68503.2	40453.6
							11	ELB-5 - 11	25715.9	4359.86	4059.69
							12	ELB-5 - 12	259340	102723	49563.7
							13	ELB-5 - 13	133879	12478.2	10882.8
							14	ELB-5 - 14	282249	81165.4	44679.4
							15	ELB-5 - 15	396705	#NUM!	165987
							15.5	ELB-5 - 15b	504561	#NUM!	214239
							16	ELB-5 - 16	343443	#NUM!	119747
							16.5	ELB-5 - 16b	317808	#NUM!	80416.9
							17	ELB-5 - 17	62248.5	15181.9	12491.1
							18	ELB-5 - 18	289539	132456	56660
							19	ELB-5 - 19	356986	#NUM!	80638.1
							20	ELB-5 - 20	130681	26573	20003.5
							20.5	ELB-5 - 20b	262977	#NUM!	128652
							21	ELB-5 - 21	199699	31258	23712.3
							22	ELB-5 - 22	70375.7	6935.09	6290.06
							23	ELB-5 - 23	254319	74675.1	42565
							24	ELB-5 - 24	30480.5	5930.48	5471.91
							25	ELB-5 - 25	#NUM!	#NUM!	#NUM!
							26	ELB-5 - 26	85807.5	13160	11215.7
							27	ELB-5 - 27	104988	23399	18092.6
							28	ELB-5 - 28	211852	35586.9	26063.4
							29	ELB-5 - 29	152428	28207.8	21070.7
							30	ELB-5 - 30	319769	313246	70643.5
							31	ELB-5 - 31	257799	73392.4	41760.6
							32	ELB-5 - 32	367438	#NUM!	131191
							33	ELB-5 - 33	176682	22503.9	18197
							34	ELB-5 - 34	155734	17298.4	14552
							35	ELB-5 - 35	179216	45553.1	30464.2
							36	ELB-5 - 36	179640	19351.9	16032.1
							37	ELB-5 - 37	#NUM!	#NUM!	#NUM!
							38	ELB-5 - 38	65154.5	12855.2	10963.6
							38.5	ELB-5 - 38b	36309.3	19090.6	13825.9
							39	ELB-5 - 39	367701	#NUM!	81302.7
							40	ELB-5 - 40	390277	#NUM!	89632.9
							41	ELB-5 - 41	11958.7	19468.2	13469.1
							42	ELB-5 - 42	120966	15347	13004
							43	ELB-5 - 43	402061	#NUM!	105991
							44	ELB-5 - 44	267823	61212.7	38131.9
							45	ELB-5 - 45	344743	#NUM!	96743.5
							45.5	ELB-5 - 45b	268849	#NUM!	106826
							46	ELB-5 - 46	97944.6	13423.7	11484.7
							47	ELB-5 - 47	392017	#NUM!	109138
							48	ELB-5 - 48	224883	79323.3	43143.6
							49	ELB-5 - 49	70332.1	5576.52	5170.75
							50	ELB-5 - 50	218859	60736.8	37748.8
							51	ELB-5 - 51	270928	138824	57639.7
							52	ELB-5 - 52	137879	21270.4	17096.9
							53	ELB-5 - 53	189935	38967.7	27721.2
							53.5	ELB-5 - 53b	263095	251259	67268.5
							54	ELB-5 - 54	#NUM!	#NUM!	#NUM!
							55	ELB-5 - 55	14158.6	3418.53	3226.17
							56	ELB-5 - 56	365681	#NUM!	108107
							56.5	ELB-5 - 56b	#NUM!	#NUM!	#NUM!
							57	ELB-5 - 57	#NUM!	#NUM!	#NUM!
							58	ELB-5 - 58	181420	59057.5	35665.6
							59	ELB-5 - 59	234411	38894.4	28016.9

## Sheet: ELB-14
															Table 3c U-Th-Pb dating data (LA-ICPMS) for sample Elb-14
																						initial	(238)/(232) =1.2	(230)/(232)=1.2
		Final Pb207/U235_mean	Final Pb207/U235_2SE(prop)	Final Pb206/U238_mean	Final Pb206/U238_2SE(prop)	rho 206Pb/238U v 207Pb/235U	omit (high comm Pb) inheritance	t (206/238) comm Pb corrected and Th disequilibrium corrected	2Se prop (incl. Uncert of com Pb and Th disequilibrium correction, 5% each)					Name	(238)/(232)	1sigma	(230)/(232)	1sigma	(230)/(238)	1 sigma		Model Age [a]	+	-					Age	2SE	omit (high comm Pb) inheritance
	ELB14 - 1	0.00146245	0.000229258	3.25128e-05	2.2251e-06	0.498311		0.2086	0.0205273	ELB14 - 1				ELB-14 - 1	4.61631	0.0800123	4.29852	0.0549502	0.941478	0.0318011		259338	57783.4	36123.7				ELB14 - 1	0.2086	0.0205273
	ELB14 - 2	0.0137516	0.00130544	0.000135712	1.08431e-05	0.850929		0.1833	0.0195564	ELB14 - 2				ELB-14 - 2	5.30919	0.0623324	2.54904	0.0467935	0.486237	0.0189115		43454.4	2735.82	2590.12				ELB14 - 2	0.0434544	0.00273582
	ELB14 - 3	0.000749033	0.000264237	7.1108e-05	3.77825e-06	0.298592		0.527	0.046612	ELB14 - 3				ELB-14 - 3	3.03471	0.0491857	2.92426	0.0375774	0.973552	0.0326227		306854	165157	60415.4				ELB14 - 3	0.527	0.046612
	ELB14 - 4	0.00358616	0.000467119	7.03616e-05	4.34426e-06	0.799638		0.351	0.0329488	ELB14 - 4				ELB-14 - 4	3.85982	0.0923116	3.61152	0.0871859	0.947206	0.0335387		258949	136287	55679.5				ELB14 - 4	0.351	0.0329488
	ELB14 - 5	0.000517303	9.97728e-05	1.68707e-05	1.1543e-06	-0.1023		0.1486	0.0146213	ELB14 - 5				ELB-14 - 5	2.28408	0.0304608	1.79947	0.01604	0.796773	0.027672		87920.2	7903.31	6979.46				ELB14 - 5	0.0879202	0.00790331
	ELB14 - 6	0.00683561	0.000634169	8.7168e-05	7.93426e-06	0.49252		0.269	0.0310044	ELB14 - 6				ELB-14 - 6	6.0441	0.0755811	5.75355	0.0818627	0.963412	0.0350112		307254	83525.9	45592.5				ELB14 - 6	0.269	0.0310044
	ELB14 - 7	0.00169981	0.000139201	8.95359e-05	2.66489e-06	0.1626		0.596	0.0457244	ELB14 - 7				ELB-14 - 7	7.87418	0.118751	7.63222	0.135658	0.979008	0.0358839		362231	#NUM!	76536.4				ELB14 - 7	0.596	0.0457244
	ELB14 - 8	0.00793603	0.000723494	0.000103215	4.94268e-06	0.479747		0.314	0.0268152	ELB14 - 8				ELB-14 - 8	2.7506	0.0424326	2.14758	0.0296272	0.792704	0.0279588		103132	10867	9378.24				ELB14 - 8	0.103132	0.010867
	ELB14 - 9	0.00112695	0.000294787	4.33837e-05	3.36179e-06	0.536777		0.311	0.0326245	ELB14 - 9				ELB-14 - 9	5.87166	0.151946	5.57302	0.131095	0.962114	0.0333124		300295	318706	69304.2				ELB14 - 9	0.311	0.0326245
	ELB14 - 10	0.00310585	0.000213125	6.08045e-05	2.26757e-06	0.0464017		0.3123	0.0249658	ELB14 - 10				ELB-14 - 10	6.40196	0.0690617	5.28425	0.0630548	0.834499	0.0296185		167919	12276.8	10759.6				ELB14 - 10	0.3123	0.0249658
	ELB14 - 11	0.0036871	0.00063952	5.33208e-05	4.9304e-06	0.810563		0.22	0.0256086	ELB14 - 11				ELB-14 - 11	2.31706	0.0289925	2.10942	0.0198524	0.921567	0.0316864		183742	26414.4	20271.6				ELB14 - 11	0.22	0.0256086
	ELB14 - 12	0.307642	0.0200834	0.0322333	0.000381358	0.922647	x	199.68	14.3092	ELB14 - 12																		ELB14 - 12	199.68	14.3092	x
	ELB14 - 13	0.000689746	0.000119309	5.39448e-05	2.7185e-06	-0.00813634		0.411	0.035687	ELB14 - 13				ELB-14 - 13	5.18288	0.082067	4.93688	0.0952623	0.960246	0.0341776		304052	137061	57047				ELB14 - 13	0.411	0.035687
	ELB14 - 14	0.00781463	0.000537056	7.40461e-05	4.78966e-06	0.798702		0.0896	0.00858657	ELB14 - 14				ELB-14 - 14	2.35598	0.0354452	1.94257	0.0256925	0.835189	0.0291357		112284	14074.8	11762.8				ELB14 - 14	0.112284	0.0140748
	ELB14 - 15	0.000635148	0.000124333	1.38339e-05	1.47053e-06	0.328344		0.1112	0.0141967	ELB14 - 15				ELB-14 - 15	1.60547	0.018524	1.2471	0.0111341	0.784672	0.0272693		13484.5	4326.74	3804.43				ELB14 - 15	0.0134845	0.00432674
	ELB14 - 16	0.00116629	7.35207e-05	8.95737e-05	1.88255e-06	0.302382		0.628	0.0463261	ELB14 - 16				ELB-14 - 16	1.94292	0.0406558	1.85168	0.0334338	0.964823	0.0330667		229001	176385	59095.4				ELB14 - 16	0.628	0.0463261
	ELB14 - 17	0.0478468	0.00114843	0.000411001	9.79663e-06	0.630505	x			ELB14 - 17				ELB-14 - 17	1.03309	0.0114889	0.867946	0.00388031	0.848499	0.0283289								ELB14 - 17			x
	ELB14 - 18	0.000521125	7.78721e-05	5.28544e-05	2.08515e-06	0.120785		0.415	0.0336029	ELB14 - 18				ELB-14 - 18	6.55866	0.0735774	5.06944	0.0687295	0.786948	0.0286898		139823	9457.77	8476.66				ELB14 - 18	0.139823	0.00945777
	ELB14 - 19	0.00107127	0.000109125	7.36192e-05	2.43513e-06	0.104142		0.524	0.0409057	ELB14 - 19				ELB-14 - 19	4.98242	0.158986	4.83909	0.189718	0.984212	0.0338284		357401	#NUM!	130188				ELB14 - 19	0.524	0.0409057
	ELB14 - 20	0.00229536	0.000142351	2.50377e-05	1.2205e-06	0.104575		0.0779	0.00669041	ELB14 - 20				ELB-14 - 20	2.71398	0.0315355	1.66253	0.0169695	0.620493	0.0217903		39810.3	2858.79	2673.55				ELB14 - 20	0.0398103	0.00285879
	ELB14 - 21	0.00351911	0.000297961	9.74662e-05	3.2017e-06	0.452074		0.543	0.0423365	ELB14 - 21				ELB-14 - 21	3.33604	0.0855003	3.16028	0.0709091	0.965563	0.0337551		272730	236466	65221				ELB14 - 21	0.543	0.0423365
	ELB14 - 22	0.387118	0.00491528	0.0485837	0.000546261	0.542056	x	303.84	21.7423	ELB14 - 22																		ELB14 - 22	303.84	21.7423	x
	ELB14 - 23	0.000990595	0.000131449	3.21247e-05	1.91832e-06	0.116624		0.2368	0.0219161	ELB14 - 23				ELB-14 - 23	1.69671	0.0517242	1.62367	0.0786637	0.968183	0.0335812		209334	#NUM!	101036				ELB14 - 23	0.2368	0.0219161
	ELB14 - 24	0.004457	0.000587755	5.9793e-05	3.67048e-06	0.255701		0.2186	0.0204693	ELB14 - 24				ELB-14 - 24	2.68625	0.02902	2.4277	0.0161526	0.91721	0.0310407		190980	18816	15472.3				ELB14 - 24	0.2186	0.0204693
	ELB14 - 25	0.00587602	0.000764962	7.26313e-05	8.98829e-06	0.55632		0.222	0.0316406	ELB14 - 25				ELB-14 - 25	2.95428	0.0342276	2.63941	0.0203121	0.907897	0.0307828		187563	18618.5	15333.8				ELB14 - 25	0.222	0.0316406
	ELB14 - 26	0.00751403	0.000482583	7.91327e-05	3.65071e-06	0.60787		0.1608	0.0135761	ELB14 - 26				ELB-14 - 26	0.865365	0.0437581	0.856228	0.0185216	1.00453	0.0474444								ELB14 - 26	0.1608	0.0135761
	ELB14 - 27	0.00263618	0.000286017	4.79309e-05	3.1964e-06	0.101472		0.248	0.0241046	ELB14 - 27				ELB-14 - 27	4.53624	0.0576418	3.8057	0.0544542	0.850001	0.0308295		165850	16286.6	13717.4				ELB14 - 27	0.248	0.0241046
	ELB14 - 28	0.000371474	8.03087e-05	3.5008e-05	1.59524e-06	-0.0644136		0.298	0.0250681	ELB14 - 28				ELB-14 - 28	3.20405	0.0582391	2.52135	0.0310973	0.799925	0.028992		117592	12094.4	10300.6				ELB14 - 28	0.117592	0.0120944
	ELB14 - 29	0.00127759	0.000187622	4.52828e-05	2.47119e-06	0.0819037		0.315	0.0281357	ELB14 - 29				ELB-14 - 29	5.10744	0.0986127	4.69789	0.0961177	0.934068	0.0332215		246303	67669.1	39753.8				ELB14 - 29	0.315	0.0281357
	ELB14 - 30	0.00199108	0.000336819	4.40011e-05	2.97689e-06	0.218144		0.261	0.025542	ELB14 - 30				ELB-14 - 30	2.38016	0.0400158	2.14936	0.0375236	0.914289	0.031718		178193	40938.9	27987.3				ELB14 - 30	0.261	0.025542
	ELB14 - 31	0.0397289	0.00621391	0.000398138	5.95573e-05	0.832203		0.447	0.0739481	ELB14 - 31				ELB-14 - 31	2.12701	0.0239238	2.04571	0.0149722	0.975155	0.0328091		265767	68221.1	39911.2				ELB14 - 31	0.447	0.0739481
	ELB14 - 32	0.00386131	0.000645055	4.65405e-05	6.61007e-06	0.648571		0.153	0.0242739	ELB14 - 32				ELB-14 - 32	4.06602	0.0953724	3.35131	0.0666644	0.838496	0.0302016		151654	24380.1	18738.9				ELB14 - 32	0.153	0.0242739
	ELB14 - 33	0.00146799	0.00015358	3.14177e-05	1.77376e-06	0.364958		0.1996	0.0180606	ELB14 - 33				ELB-14 - 33	4.78658	0.0976278	4.05995	0.0658735	0.859014	0.0301003		174338	24821.9	19229.2				ELB14 - 33	0.1996	0.0180606
	ELB14 - 34	0.00086791	0.000180989	4.82227e-05	3.7921e-06	-0.0353753		0.361	0.0381765	ELB14 - 34				ELB-14 - 34	2.29917	0.0331426	2.17361	0.0246795	0.959722	0.0323692		236910	64049.2	38119.8				ELB14 - 34	0.361	0.0381765
	ELB14 - 35	0.000349982	7.32156e-05	7.23006e-06	9.57568e-07	-0.123709		0.0675	0.0101342	ELB14 - 35				ELB-14 - 35	1.51133	0.0159702	1.1062	0.00610079	0.741274	0.0249338		-28757.5	366.891	330.032				ELB14 - 35	0.0675	0.01
	ELB14 - 36	0.354953	0.00852354	0.0484335	0.00108777	0.953775	x	304.69	22.5628	ELB14 - 36																		ELB14 - 36	304.69	22.5628	x
	ELB14 - 37	0.000506435	6.56403e-05	5.55051e-05	1.5444e-06	0.230471		0.4335	0.0329407	ELB14 - 37																		ELB14 - 37	0.4335	0.0329407
	ELB14 - 38	0.0093165	0.00155978	0.000109617	1.39418e-05	0.144485		0.278	0.0404531	ELB14 - 38																		ELB14 - 38	0.278	0.0404531
	ELB14 - 39	0.0143352	0.00148666	0.000140597	1.38398e-05	0.55098		0.183	0.0221786	ELB14 - 39																		ELB14 - 39	0.183	0.0221786
	ELB14 - 40	0.000463535	0.000104263	4.5088e-05	4.16942e-06	-0.298385		0.364	0.0423726	ELB14 - 40																		ELB14 - 40	0.364	0.0423726
	ELB14 - 41	0.000619947	7.9303e-05	7.10479e-05	3.41689e-06	-0.0829521		0.534	0.0456648	ELB14 - 41																		ELB14 - 41	0.534	0.0456648
	ELB14 - 42	0.0012093	0.000201273	2.26391e-05	2.10762e-06	-0.206606		0.146	0.0170682	ELB14 - 42																		ELB14 - 42	0.146	0.0170682
	ELB14 - 43	0.00340792	0.000274366	4.58558e-05	2.64618e-06	0.836005		0.181	0.0165196	ELB14 - 43																		ELB14 - 43	0.181	0.0165196
	ELB14 - 44	0.000380991	8.82907e-05	2.41416e-05	1.93255e-06	0.120045		0.216	0.0230706	ELB14 - 44																		ELB14 - 44	0.216	0.0230706
	ELB14 - 45	0.00272602	0.000374024	6.9418e-05	5.27148e-06	0.404541		0.396	0.041089	ELB14 - 45																		ELB14 - 45	0.396	0.041089
	ELB14 - 46	0.0513638	0.00119964	0.000446924	1.09382e-05	0.900321	x			ELB14 - 46																		ELB14 - 46			x
	ELB14 - 47	0.00504598	0.000406057	9.97835e-05	6.32353e-06	0.422598		0.467	0.0443421	ELB14 - 47																		ELB14 - 47	0.467	0.0443421
	ELB14 - 48	0.00514466	0.000589817	5.65669e-05	5.42615e-06	0.531671		0.1444	0.0172078	ELB14 - 48																		ELB14 - 48	0.1444	0.0172078
	ELB14 - 49	0.00679255	0.000633482	7.16502e-05	5.6253e-06	0.939872		0.1512	0.0159753	ELB14 - 49																		ELB14 - 49	0.1512	0.0159753
	ELB14 - 50	0.000803209	6.68126e-05	7.73549e-05	1.82871e-06	0.0440551		0.567	0.0422741	ELB14 - 50																		ELB14 - 50	0.567	0.0422741
								D TH/U= 0.25 (assumed)	207/206 initial = 0.83565

## Sheet: ELB-19
Table 3d U-Th-Pb dating data (LA-ICPMS) for sample Elb-19
																					initial	(238)/(232) =1.2	(230)/(232)=1.2
		Final Pb207/U235_mean	Final Pb207/U235_2SE(prop)	Final Pb206/U238_mean	Final Pb206/U238_2SE(prop)	rho 206Pb/238U v 207Pb/235U	omit (high comm Pb) inheritance	t (206/238) comm Pb corrected and Th disequilibrium corrected	2Se prop (incl. Uncert of com Pb and Th disequilibrium correction, 5% each)				Name	(238)/(232)	1sigma	(230)/(232)	1sigma	(230)/(238)	1 sigma		Model Age [a]	+	-			Age	2SE	omit (high comm Pb) inheritance
ELB19 - 1		0.00294554	0.00050389	2.76573e-05	4.18877e-06	0.419623		0.0395	0.0066022	ELB19 - 1			ELB-19L - 1	4.19448	0.0817178	1.71168	0.0777323	0.416129	0.0231682		20461.8	4226.83	3856.87		ELB19 - 1	0.0204618	0.00422683
ELB19 - 2		0.00928165	0.000777704	0.000112453	5.97495e-06	0.820973		0.295	0.0260917	ELB19 - 2			ELB-19L - 2	3.96783	0.0681153	3.43357	0.0444985	0.87608	0.0306519		179623	23128	18231.3		ELB19 - 2	0.295	0.0260917
ELB19 - 3		0.00158173	0.000148367	9.26229e-05	2.60538e-06	0.317121		0.624	0.0474862	ELB19 - 3			ELB-19L - 3	7.45512	0.0884213	7.0428	0.065685	0.957624	0.0326943		296948	49551.4	33142.7		ELB19 - 3	0.624	0.0474862
ELB19 - 4		0.000318691	4.44117e-05	1.68201e-05	8.25307e-07	0.130746		0.1623	0.0139686	ELB19 - 4			ELB-19L - 4	2.538	0.0705043	2.18727	0.0669624	0.875718	0.0312263		146206	48413.1	30504.1		ELB19 - 4	0.146206	0.0484131
ELB19 - 5		0.000135126	3.07557e-05	7.11192e-06	4.07135e-07	0.132337		0.0874	0.00795157	ELB19 - 5			ELB-19L - 5	1.11982	0.0156253	0.896697	0.00567651	0.812449	0.0278218						ELB19 - 5	0.0874	0.00795157
ELB19 - 6		0.000690149	0.000146879	5.31817e-05	2.45679e-06	0.131179		0.406	0.0342919	ELB19 - 6			ELB-19L - 6	6.65015	0.0740111	6.43395	0.0446172	0.981611	0.0331469		352401	85385.4	46291.4		ELB19 - 6	0.406	0.0342919
ELB19 - 7		0.000270407	8.88783e-05	1.51772e-05	1.37681e-06	0.215187		0.1524	0.0175288	ELB19 - 7			ELB-19L - 7	3.18514	0.0383725	2.62546	0.0317121	0.838888	0.029719		138254	12477.8	10792.7		ELB19 - 7	0.138254	0.0124778
ELB19 - 8		0.0175616	0.000994061	0.000171865	7.60967e-06	0.740299		0.2063	0.0172111	ELB19 - 8			ELB-19L - 8	3.48716	0.0437877	2.93306	0.0287874	0.855014	0.0294569		154811	13219	11369.5		ELB19 - 8	0.2063	0.0172111
ELB19 - 9		8.57224e-05	0.000143729	3.59064e-06	1.50273e-06	0.0885794		0.0501	0.0212647	ELB19 - 9			ELB-19L - 9	4.37493	0.0497907	1.95295	0.0346692	0.454553	0.0177847		29560.1	2149.9	2043.89		ELB19 - 9	0.0295601	0.0021499
ELB19 - 10		0.00276852	0.000343173	4.89929e-05	2.91381e-06	0.244348		0.248	0.0229142	ELB19 - 10			ELB-19L - 10	2.68731	0.0326409	2.38421	0.0242822	0.900966	0.0306446		173697	20291.4	16423		ELB19 - 10	0.248	0.0229142
ELB19 - 11		0.00500225	0.00085513	5.91326e-05	6.84396e-06	0.649512		0.176	0.0238705	ELB19 - 11			ELB-19L - 11	6.04473	0.0642058	4.57859	0.0596031	0.767714	0.0278422		130520	8177.19	7414.88		ELB19 - 11	0.13052	0.00817719
ELB19 - 12		0.00180625	0.000156013	4.704e-05	1.95364e-06	0.0784458		0.2943	0.024134	ELB19 - 12			ELB-19L - 12	2.81701	0.036281	2.65299	0.026498	0.955428	0.0324025		249882	50208.4	32965.4		ELB19 - 12	0.2943	0.024134
ELB19 - 13		0.000688237	7.2131e-05	5.93293e-05	1.45125e-06	0.170468		0.4489	0.0335875	ELB19 - 13			ELB-19L - 13	4.85434	0.0576832	4.67366	0.0386016	0.975599	0.0330457		328351	81385	44934.8		ELB19 - 13	0.4489	0.0335875
ELB19 - 14		0.000435222	7.15392e-05	7.37223e-06	5.70826e-07	0.0368865		0.0601	0.00630198	ELB19 - 14			ELB-19L - 14	2.7102	0.0535818	1.67109	0.0277035	0.625918	0.022497		40827	4950.03	4417.3		ELB19 - 14	0.040827	0.00495003
ELB19 - 15		0.00301558	0.000209626	3.01753e-05	2.21551e-06	0.221609		0.0653	0.00665628	ELB19 - 15			ELB-19L - 15	2.69803	0.057196	2.24588	0.0759704	0.842649	0.0302387		130808	33846	24096.8		ELB19 - 15	0.130808	0.033846
ELB19 - 16		0.00552897	0.000239889	9.91019e-05	2.53073e-06	0.181846		0.4335	0.0325906	ELB19 - 16			ELB-19L - 16	5.67603	0.139423	5.35218	0.121904	0.956062	0.0344829		286779	176160	61257		ELB19 - 16	0.4335	0.0325906
ELB19 - 17		0.00206505	0.000187355	3.34459e-05	2.56721e-06	0.330076		0.1742	0.0181799	ELB19 - 17			ELB-19L - 17	3.40241	0.0553445	3.07398	0.0464155	0.917578	0.0320628		207802	37714.7	26762.8		ELB19 - 17	0.1742	0.0181799
ELB19 - 18		0.00748327	0.000533607	8.59588e-05	5.04464e-06	0.535221		0.218	0.0200321	ELB19 - 18			ELB-19L - 18	6.24372	0.0741785	5.78382	0.0527884	0.94097	0.0325201		261517	33660.6	25027.1		ELB19 - 18	0.218	0.0200321
ELB19 - 19		0.013434	0.000637439	0.000120872	5.20534e-06	-0.098393		0.0695	0.00575396	ELB19 - 19			ELB-19L - 19	3.4631	0.0689145	2.35417	0.042487	0.689183	0.0281522		77895.1	8183.87	7177.56		ELB19 - 19	0.0778951	0.00818387
ELB19 - 20		0.000510583	0.000101212	3.84426e-05	1.70496e-06	-0.0547897		0.313	0.0261255	ELB19 - 20			ELB-19L - 20	4.76702	0.0898476	4.02263	0.0889871	0.857604	0.0301018		171104	27216.9	20794.5		ELB19 - 20	0.313	0.0261255
ELB19 - 21		0.00136234	0.00019486	3.75097e-05	2.20917e-06	-0.0294804		0.253	0.0232823	ELB19 - 21			ELB-19L - 21	1.52163	0.0336578	1.45085	0.0261357	0.963889	0.0335704		165317	191420	56005.6		ELB19 - 21	0.253	0.0232823
ELB19 - 22		0.000926082	0.000168977	3.88687e-05	2.28609e-06	-0.0155046		0.291	0.0267643	ELB19 - 22			ELB-19L - 22	6.94624	0.0749788	6.29352	0.0876572	0.919601	0.0336856		237522	29858.7	22878.3		ELB19 - 22	0.291	0.0267643
ELB19 - 23		0.00136634	0.000105687	3.72611e-05	1.62109e-06	0.165303		0.2513	0.0208635	ELB19 - 23			ELB-19L - 23	2.05658	0.0266422	1.91411	0.0156477	0.939886	0.0317327		195880	35004.6	25038.5		ELB19 - 23	0.2513	0.0208635
ELB19 - 24		0.000435051	8.90008e-05	2.93467e-05	1.61062e-06	0.13398		0.2519	0.0225475	ELB19 - 24			ELB-19L - 24	7.576	0.0811832	6.75334	0.0791928	0.902216	0.0322092		223609	22279.9	18066.7		ELB19 - 24	0.2519	0.0225475
ELB19 - 25		0.0106588	0.0010962	0.000122463	1.07202e-05	-0.0387069		0.281	0.0316196	ELB19 - 25			ELB-19L - 25	9.20452	0.184979	6.26049	0.266921	0.703054	0.0399378		109223	15643.8	13098.5		ELB19 - 25	0.109223	0.0156438
ELB19 - 26		0.000594755	8.126e-05	2.91113e-05	1.42597e-06	-0.0286695		0.24	0.0206446	ELB19 - 26			ELB-19L - 26	5.03595	0.0672661	4.16204	0.0547357	0.83466	0.0287795		161525	14487.6	12371.9		ELB19 - 26	0.24	0.0206446
ELB19 - 27		0.000253828	0.000154852	2.761e-06	1.56196e-06	-0.0147288		0.0089	0.00507415	ELB19 - 27			ELB-19L - 27	5.49296	0.058977	2.2085	0.0713605	0.407353	0.0203169		29240.4	2911.06	2759.58		ELB19 - 27	0.0292404	0.00291106
ELB19 - 28		0.0051677	0.000332931	5.81798e-05	3.1459e-06	0.414266		0.1564	0.0139219	ELB19 - 28			ELB-19L - 28	2.47687	0.0398375	2.11697	0.0288753	0.866182	0.0304892		138282	19673.6	15725.1		ELB19 - 28	0.138282	0.0196736
ELB19 - 29		0.00031831	0.000163573	6.5781e-06	1.73244e-06	-0.0631859		0.063	0.0171795	ELB19 - 29			ELB-19L - 29	5.03468	0.100182	3.78647	0.114397	0.760243	0.0280333		122561	17707.5	14506.3		ELB19 - 29	0.122561	0.0177075
ELB19 - 29b		0.000490409	0.000103272	3.82714e-05	2.13875e-06	0.140684		0.314	0.0282999	ELB19 - 29b															ELB19 - 29b	0.314	0.0282999
ELB19 - 30		0.00444894	0.000243059	5.83976e-05	2.78971e-06	0.00525067		0.2084	0.0177837	ELB19 - 30			ELB-19L - 30	3.80526	0.0708212	3.10053	0.0550175	0.822777	0.0286549		142773	18469.5	15011.9		ELB19 - 30	0.142773	0.0184695
ELB19 - 31		0.00330702	0.00020635	5.01014e-05	2.14086e-06	0.320415		0.2208	0.0182421	ELB19 - 31			ELB-19L - 31	5.80921	0.109443	5.36302	0.0889591	0.936858	0.0325771		254985	61603.8	37608.7		ELB19 - 31	0.2208	0.0182421
ELB19 - 32		0.000570749	5.68781e-05	1.12292e-05	6.72104e-07	0.354835		0.0906	0.00839329	ELB19 - 32			ELB-19L - 32	1.27477	0.0167998	1.02039	0.0060587	0.808546	0.0276737						ELB19 - 32	0.0906	0.00839329
ELB19 - 33		0.00231071	0.000325497	5.61855e-05	4.16503e-06	0.146958		0.329	0.0337043	ELB19 - 33			ELB-19L - 33	5.94368	0.0727347	5.49037	0.0647441	0.93117	0.0328154		256395	37773.2	27262.9		ELB19 - 33	0.329	0.0337043
ELB19 - 34		0.00128204	0.000117604	7.44823e-05	1.95983e-06	-0.016179		0.518	0.0390817	ELB19 - 34			ELB-19L - 34	4.69894	0.0623592	4.5411	0.039434	0.975474	0.0326718		338363	111097	52417		ELB19 - 34	0.518	0.0390817
ELB19 - 35		0.0114975	0.00111618	0.000188245	9.00178e-06	0.836324		0.688	0.0587272	ELB19 - 35			ELB-19L - 35	4.05281	0.0495191	3.85183	0.0287461	0.959225	0.0323926		289685	51959.2	34034		ELB19 - 35	0.688	0.0587272
ELB19 - 36		0.000472613	0.000124243	2.70227e-05	2.2596e-06	0.0927946		0.232	0.0254057	ELB19 - 36			ELB-19L - 36	6.50896	0.0699069	5.91556	0.0583514	0.919167	0.0320088		239284	25145.3	19939.8		ELB19 - 36	0.232	0.0254057
ELB19 - 37		0.00275343	0.000308644	5.92129e-05	4.98152e-06	0.600705		0.323	0.0354965	ELB19 - 37			ELB-19L - 37	6.22638	0.0667828	4.73752	0.083716	0.771453	0.0300207		132860	10176	9073.82		ELB19 - 37	0.13286	0.010176
ELB19 - 38		0.00281983	0.000156736	5.23622e-05	2.01633e-06	0.379601		0.2695	0.0216989	ELB19 - 38			ELB-19L - 38	3.8093	0.052673	3.59821	0.0360271	0.954369	0.0320635		274581	57291.8	36123.1		ELB19 - 38	0.2695	0.0216989
ELB19 - 39		0.000438964	8.18428e-05	3.47507e-05	1.68658e-06	0.0618715		0.292	0.0250431	ELB19 - 39															ELB19 - 39	0.292	0.0250431
ELB19 - 40		3.29551	0.0574676	0.254984	0.00336992	0.543317	x	1460.5	104.7	ELB19 - 40															ELB19 - 40	1460.5	104.7	x
ELB19 - 41		0.00786843	0.000400936	7.70023e-05	2.94666e-06	0.0593507		0.115	0.00924607	ELB19 - 41															ELB19 - 41	0.115	0.00924607
ELB19 - 42		0.00125105	0.000401664	6.68884e-05	5.23158e-06	0.1548		0.468	0.0493445	ELB19 - 42															ELB19 - 42	0.468	0.0493445
ELB19 - 43		0.000616621	0.000320615	1.2098e-05	2.10435e-06	0.418567		0.0958	0.0179879	ELB19 - 43															ELB19 - 43	0.0958	0.0179879
ELB19 - 44		0.000629149	7.99289e-05	4.08549e-05	1.65142e-06	-0.0502858		0.3238	0.026373	ELB19 - 44															ELB19 - 44	0.3238	0.026373
ELB19 - 45		0.0177334	0.000962437	0.000186492	8.55569e-06	0.192393		0.299	0.0252018	ELB19 - 45															ELB19 - 45	0.299	0.0252018
ELB19 - 46		0.000444038	0.000222986	3.70284e-05	4.18209e-06	0.226968		0.307	0.040908	ELB19 - 46															ELB19 - 46	0.307	0.040908
ELB19 - 47		0.00577793	0.000376319	5.36191e-05	2.56822e-06	0.529152		0.058	0.0049535	ELB19 - 47															ELB19 - 47	0.058	0.0049535
ELB19 - 48		0.00101818	8.47858e-05	1.00301e-05	6.31098e-07	0.444262		0.0226	0.00213913	ELB19 - 48															ELB19 - 48	0.0226	0.00213913
ELB19 - 49		0.000338571	9.8403e-05	2.91453e-05	1.74229e-06	0.0463301		0.257	0.0237964	ELB19 - 49															ELB19 - 49	0.257	0.0237964
ELB19 - 50		0.00034558	8.65048e-05	2.32554e-05	1.31158e-06	0.0260456		0.2124	0.0192111	ELB19 - 50															ELB19 - 50	0.2124	0.0192111
								D TH/U= 0.25 (assumed)	207/206 initial = 0.83565
													Reference materials
													A_RM_91500 - 1	9.39355	0.0989786	9.81041	0.341339	1.06537	0.055116
													A_RM_91500 - 10	9.25072	0.0972371	8.22772	0.375448	0.912314	0.0555305
													A_RM_91500 - 2	9.85152	0.104038	9.76701	0.355121	1.00907	0.0535766
													A_RM_91500 - 3	8.92135	0.094039	7.84521	0.308554	0.897412	0.0498816
													A_RM_91500 - 4	8.86949	0.0932121	8.70693	0.306319	1.00087	0.0521849
													A_RM_91500 - 5	8.88258	0.0937617	8.87285	0.286702	1.02255	0.0508685
													A_RM_91500 - 6	8.8554	0.0934144	9.25338	0.367439	1.06418	0.0589272
													A_RM_91500 - 7	11.5115	0.121095	10.6218	0.527276	0.945998	0.061486
													A_RM_91500 - 8	8.77507	0.0921302	8.4067	0.280826	0.980818	0.0495267
													A_RM_91500 - 9	10.6865	0.112893	10.8039	0.410422	1.02615	0.055939
													A_RM_AUSZ7-1 - 1	8.72974	0.0916393	8.43245	0.19945	0.988162	0.042444
													A_RM_AUSZ7-1 - 2	8.66648	0.0910646	8.16619	0.198421	0.958602	0.0417381
													A_RM_AUSZ7-1 - 3	8.86896	0.0929486	8.67069	0.235272	1.00035	0.0454444
													A_RM_AUSZ7-1 - 4	8.84739	0.0930726	8.83793	0.225964	1.02095	0.045113
													A_RM_AUSZ7-1 - 5	8.77998	0.092364	8.74658	0.243008	1.01553	0.0466342
													A_RM_GJ-1 - 1	107.64	1.13554	103.633	1.66473	0.97995	0.0371091
													A_RM_GJ-1 - 2	108.725	1.15237	107.127	1.63517	1.00704	0.0378614
													A_RM_GJ-1 - 3	107.513	1.14104	105.289	1.86392	0.996729	0.0388879
													A_RM_GJ-1 - 4	107.08	1.12712	105.537	1.77882	1.00318	0.0385394
													A_RM_GJ-1 - 5	106.827	1.12851	103.638	1.96727	0.982187	0.0389491
													A_RM_Plesovice - 1	35.4678	0.371978	33.8157	0.368595	0.964351	0.03417
													A_RM_Plesovice - 2	33.4221	0.351487	31.9734	0.335666	0.969728	0.0340918
													A_RM_Plesovice - 3	33.0065	0.347917	31.8098	0.351809	0.977834	0.0346623
													A_RM_Plesovice - 4	32.941	0.346409	31.8568	0.333378	0.98044	0.0344343
													A_RM_Plesovice - 5	30.5236	0.329969	29.2584	0.340805	0.972067	0.0347616
																	Average	0.989673
																	2 sigma	0.0154195

## Sheet: 55-1 97
Table 3e U-Th-Pb dating data (LA-ICPMS) for sample 55-1-97
1	Final Pb207/U235_mean	Final Pb207/U235_2SE(prop)	Final Pb206/U238_mean	Final Pb206/U238_2SE(prop)	rho 206Pb/238U v 207Pb/235U		Sample		t (206/238) comm Pb corrected and Th disequilibrium corrected	2Se prop (incl. Uncert of com Pb and Th disequilibrium correction, 5% each)	omit (inherited)
Il-55-1-97
Il-55-1-97 - 1	0.00212283	0.000355351	0.000105267	7.73356e-06	0.315252		Il-55-1-97 - 1		0.670023	0.0755315
Il-55-1-97 - 2	0.00158156	0.000162927	9.89277e-05	4.58838e-06	0.307512		Il-55-1-97 - 2		0.682215	0.0560474
Il-55-1-97 - 3	0.00379197	0.00047592	0.000117861	7.70711e-06	0.207382		Il-55-1-97 - 3		0.635207	0.101215
Il-55-1-97 - 4	0.00344081	0.000328391	0.000116903	5.6637e-06	0.182996		Il-55-1-97 - 4		0.676029	0.0875823
Il-55-1-97 - 5	0.00136166	0.00025035	0.000112145	4.71398e-06	-0.281045		Il-55-1-97 - 5		0.776456	0.0559519
Il-55-1-97 - 6	0.0053631	0.000705419	0.000133536	8.12535e-06	0.139494		Il-55-1-97 - 6		0.67097	0.120346
Il-55-1-97 - 7	0.00091205	6.58399e-05	8.83198e-05	2.07656e-06	0.307051		Il-55-1-97 - 7		0.630043	0.0397259
Il-55-1-97 - 8	0.044137	0.00281849	0.000482145	2.40993e-05	0.204915		Il-55-1-97 - 8		0.752622	0.302156
Il-55-1-97 - 9	0.00166569	0.000185388	0.000114691	2.81367e-06	0.338255		Il-55-1-97 - 9		0.735827	0.0590857
Il-55-1-97 - 10	0.000986491	9.63192e-05	9.82938e-05	2.68213e-06	0.187842		Il-55-1-97 - 10		0.714216	0.0426979
Il-55-1-97 - 11	0.00140747	0.000134942	0.00011079	3.00354e-06	0.0993662		Il-55-1-97 - 11		0.7393	0.0528598
Il-55-1-97 - 12	0.0479156	0.00360756	0.000501642	3.18099e-05	0.818047		Il-55-1-97 - 12		0.673435	0.281967
Il-55-1-97 - 13	0.00081495	4.09676e-05	9.0979e-05	2.07605e-06	0.0398216		Il-55-1-97 - 13		0.67071	0.0382046
Il-55-1-97 - 14	0.00105658	0.000138667	9.24869e-05	2.88739e-06	0.153573		Il-55-1-97 - 14		0.629012	0.0481192
Il-55-1-97 - 15	0.00144895	0.000296444	9.82366e-05	5.04103e-06	0.284291		Il-55-1-97 - 15		0.675	0.0553436
Il-55-1-97 - 16	0.000881729	8.3618e-05	8.335e-05	2.17878e-06	-0.0856032		Il-55-1-97 - 16		0.619239	0.0371878
Il-55-1-97 - 17	0.00151473	0.00015132	0.000109212	3.01381e-06	0.0478548		Il-55-1-97 - 17		0.756762	0.0511185
Il-55-1-97 - 18	0.00178491	0.000174971	0.00012022	3.73942e-06	0.382586		Il-55-1-97 - 18		0.8145	0.0585604	x
Il-55-1-97 - 19	0.00117664	0.000125121	0.000103723	3.71498e-06	0.0468968		Il-55-1-97 - 19		0.738812	0.048903
Il-55-1-97 - 20	0.00120769	0.000125903	0.000104181	3.14546e-06	0.0288341		Il-55-1-97 - 20		0.740241	0.047182
Il-55-1-97 - 21	0.00987769	0.00274553	0.000185454	2.35097e-05	0.834242		Il-55-1-97 - 21		0.808457	0.196031
Il-55-1-97 - 22	0.00122289	0.00015909	0.000125044	2.69746e-06	0.244612		Il-55-1-97 - 22		0.885796	0.0502716	x
Il-55-1-97 - 23	0.00122913	0.00026716	9.61994e-05	4.14221e-06	-0.385903		Il-55-1-97 - 23		0.681485	0.050152
Il-55-1-97 - 24	0.00338689	0.000236885	0.000117672	2.69054e-06	0.59644		Il-55-1-97 - 24		0.690129	0.0818383
Il-55-1-97 - 25	0.00288481	0.000387694	0.000106086	4.71876e-06	0.299305		Il-55-1-97 - 25		0.652708	0.0744403
Il-55-1-97 - 26	0.00160919	0.000189414	0.00010864	3.00944e-06	-0.0216495		Il-55-1-97 - 26		0.748673	0.0518366
Il-55-1-97 - 27	0.000864799	6.19891e-05	9.09876e-05	2.16251e-06	0.111433		Il-55-1-97 - 27		0.669572	0.0386068
Il-55-1-97 - 28	0.0010736	0.000109877	9.84601e-05	2.15124e-06	0.331894		Il-55-1-97 - 28		0.70632	0.0417527
Il-55-1-97 - 29	0.00127194	0.000150259	0.000102519	5.19602e-06	-0.189294		Il-55-1-97 - 29		0.728379	0.0555476
Il-55-1-97 - 30	0.00183925	0.000261239	0.000141386	4.7072e-06	0.458781		Il-55-1-97 - 30		0.95753	0.0649902	x
Il-55-1-97 - 31	0.00318627	0.00046003	0.000126568	6.31918e-06	0.584454		Il-55-1-97 - 31		0.751562	0.0861048
Il-55-1-97 - 32	0.00106462	6.65693e-05	0.000122958	2.30541e-06	-0.0679636		Il-55-1-97 - 32		0.881315	0.0480628	x
Il-55-1-97 - 33	0.00119232	8.90683e-05	0.000107939	2.596e-06	0.236834		Il-55-1-97 - 33		0.764545	0.0461889
Il-55-1-97 - 34	0.00110328	0.000129709	0.000112625	5.0183e-06	-0.207857		Il-55-1-97 - 34		0.79952	0.0556558
Il-55-1-97 - 35	0.0012667	0.000171452	9.51907e-05	3.23331e-06	0.245688		Il-55-1-97 - 35		0.675605	0.0465527
Il-55-1-97 - 36	0.00130648	5.7472e-05	0.000102183	1.9268e-06	0.551254		Il-55-1-97 - 36		0.689868	0.0474438
Il-55-1-97 - 37	0.0013986	0.00023045	9.27322e-05	3.80088e-06	0.406669		Il-55-1-97 - 37		0.646664	0.0496673
Il-55-1-97 - 38	0.00327189	0.000186158	0.000105725	2.89289e-06	-0.0452406		Il-55-1-97 - 38		0.616376	0.0797361
Il-55-1-97 - 39	0.00227745	0.000103366	0.000282392	5.13739e-06	0.100367		Il-55-1-97 - 39		1.8887	0.101838	x
Il-55-1-97 - 40	0.00091062	9.38967e-05	9.50514e-05	3.294e-06	0.148108		Il-55-1-97 - 40		0.674806	0.0450806
Il-55-1-97 - 41	0.00127382	0.000197412	9.56786e-05	6.00714e-06	-0.0504899		Il-55-1-97 - 41		0.676735	0.0592224
Il-55-1-97 - 42	0.00348363	0.000357249	0.000128443	4.1016e-06	0.243432		Il-55-1-97 - 42		0.763597	0.0861593
Il-55-1-97 - 43	0.00160598	0.000382588	0.00010448	6.91644e-06	0.530944		Il-55-1-97 - 43		0.698213	0.0664192
Il-55-1-97 - 44	0.00139712	9.55086e-05	0.000108386	2.35755e-06	0.0651336		Il-55-1-97 - 44		0.750557	0.0475899
Il-55-1-97 - 45	0.00101677	0.000122015	0.000103446	3.21871e-06	-0.180746		Il-55-1-97 - 45		0.714069	0.0487286
Il-55-1-97 - 46	0.00106426	5.76255e-05	9.32711e-05	1.9854e-06	0.225607		Il-55-1-97 - 46		0.672276	0.0402818
Il-55-1-97 - 47	0.00112077	8.07885e-05	0.000115197	2.80584e-06	0.332618		Il-55-1-97 - 47		0.82376	0.0478083
Il-55-1-97 - 48	0.00132441	9.52099e-05	0.000102511	2.43858e-06	0.306801		Il-55-1-97 - 48		0.721959	0.0458426
Il-55-1-97 - 49	0.00107566	6.42198e-05	9.66151e-05	2.05556e-06	-0.00863166		Il-55-1-97 - 49		0.693533	0.0410911
Il-55-1-97 - 50	0.00105554	0.00010627	0.000100139	4.42689e-06	-0.038463		Il-55-1-97 - 50		0.721462	0.0504985
Il-55-1-97 - 51	0.00142765	0.00014795	0.000100777	2.71258e-06	-0.0503173		Il-55-1-97 - 51		0.703618	0.0478271
Il-55-1-97 - 52	0.00100758	5.93052e-05	0.000106477	2.09795e-06	0.0274883		Il-55-1-97 - 52		0.741642	0.0454353
Il-55-1-97 - 53	0.00104315	0.000105432	9.40485e-05	2.63851e-06	-0.114645		Il-55-1-97 - 53		0.681784	0.0421047
Il-55-1-97 - 54	0.00468008	0.000615106	0.000120051	6.01841e-06	0.827106		Il-55-1-97 - 54		0.645487	0.104848
Il-55-1-97 - 55	0.00161906	0.000109752	0.000198346	3.82695e-06	0.0329652		Il-55-1-97 - 55		1.35831	0.0738536	x
Il-55-1-97 - 56	0.0015919	9.40772e-05	9.67423e-05	2.29437e-06	0.0706807		Il-55-1-97 - 56		0.665901	0.0487727
Il-55-1-97 - 57	0.00103786	6.93386e-05	0.00011028	2.29153e-06	0.0411601		Il-55-1-97 - 57		0.793759	0.0445899
Il-55-1-97 - 58	0.0129685	0.00116177	0.000195361	1.062e-05	0.773734		Il-55-1-97 - 58		0.647458	0.184344
Il-55-1-97 - 59	0.0021255	0.000151522	0.000103392	2.77954e-06	0.290134		Il-55-1-97 - 59		0.641697	0.0615449
Il-55-1-97 - 60	0.00181852	0.000285708	0.000101366	4.95097e-06	0.641508		Il-55-1-97 - 60		0.684933	0.0605844
Il-55-1-97 - 61	0.00110925	5.05135e-05	9.37736e-05	1.95189e-06	0.104231		Il-55-1-97 - 61		0.630771	0.0476935
Il-55-1-97 - 62	0.00148466	9.82212e-05	0.000111056	2.40848e-06	0.130685		Il-55-1-97 - 62		0.767102	0.049529
Il-55-1-97 - 63	0.00123907	0.000138655	0.00011397	2.84201e-06	0.0178743		Il-55-1-97 - 63		0.799557	0.0483798
								wtd. Mean	0.7035	0.0135	0.0171349	***
Plengai									D TH/U= 0.25 (assumed)	207/206 initial = 0.83565
Plengai - 1	0.00452393	0.00209502	0.000659675	4.39709e-05	-0.15512
Plengai - 2	0.00581834	0.0013543	0.000645406	3.8809e-05	-0.176625
Plengai - 3	0.00572139	0.00124801	0.000647057	3.33357e-05	0.0532211
Plengai - 4	0.00570282	0.00143675	0.000667727	4.02863e-05	-0.00824466
Plengai - 5	0.00773091	0.00310874	0.000710421	6.16435e-05	0.0499438
Plengai - 6	0.00742663	0.0014013	0.000674134	3.80205e-05	-0.125985
Plengai - 7	0.00704199	0.00226305	0.000617476	5.01251e-05	0.149897
Plengai - 8	0.00598095	0.00199479	0.000693683	4.9124e-05	-0.0149887
Plengai - 9	0.00710724	0.00199946	0.000720257	4.13498e-05	-0.130177
Plengai - 10	0.00608655	0.00164493	0.000683183	3.80892e-05	-0.0558448
Z_AUSZ7-1
AUSZ7-1 - 1	0.0388403	0.00162384	0.00595772	0.000101576	0.209472
AUSZ7-1 - 2	0.0398512	0.00140584	0.00603937	9.32837e-05	0.126415
AUSZ7-1 - 3	0.0386124	0.00196762	0.00594553	9.01929e-05	0.0857411
AUSZ7-1 - 4	0.0386543	0.00142963	0.00597802	9.30976e-05	0.0945973
AUSZ7-1 - 5	0.0379122	0.00156047	0.00598401	0.000100435	0.169017
AUSZ7-1 - 6	0.039316	0.00153344	0.00591389	9.73428e-05	0.288258
AUSZ7-1 - 7	0.0373477	0.00147356	0.00591901	9.33298e-05	0.308105
AUSZ7-1 - 8	0.0392	0.00134811	0.00598155	0.000101263	-0.0747818
AUSZ7-1 - 9	0.0379121	0.00137603	0.00599373	9.48322e-05	0.0957177
AUSZ7-1 - 10	0.0382618	0.0015447	0.00592621	9.41481e-05	0.252895
Z_AUSZ7-5
AUSZ7-5 - 1	0.00299056	0.00057727	0.000342411	1.75917e-05	0.0482346
AUSZ7-5 - 2	0.00252618	0.000543348	0.00036118	1.69356e-05	-0.0480409
AUSZ7-5 - 3	0.00289404	0.00059332	0.000348031	1.50528e-05	0.0513697
AUSZ7-5 - 4	0.00260854	0.000514172	0.000349611	1.42442e-05	-0.0570933
AUSZ7-5 - 5	0.00289192	0.000520932	0.000355184	1.52115e-05	0.0788489
AUSZ7-5 - 6	0.0026798	0.000454108	0.000366884	1.50493e-05	0.0289071
AUSZ7-5 - 7	0.00267978	0.000470475	0.000348222	1.51704e-05	0.077068
AUSZ7-5 - 8	0.00291607	0.000511123	0.000352539	1.44181e-05	0.136687
AUSZ7-5 - 9	0.00281429	0.00057579	0.00034283	1.31301e-05	0.168695
AUSZ7-5 - 10	0.00247217	0.000513145	0.000357181	1.41345e-05	0.0211299
Z_AUSZ8-10
AUSZ8-10 - 1	0.00184255	0.0005274	0.000220437	1.31131e-05	-0.127885
AUSZ8-10 - 2	0.00201856	0.000589812	0.000219811	1.428e-05	0.136772
AUSZ8-10 - 3	0.00169284	0.000464848	0.000216363	1.45279e-05	-0.0302821
AUSZ8-10 - 4	0.00212819	0.000478516	0.000223142	1.45795e-05	0.163208
AUSZ8-10 - 5	0.00224092	0.000500141	0.000217453	1.13077e-05	0.157874
AUSZ8-10 - 6	0.00229348	0.00051327	0.000229647	1.17743e-05	-0.1042
AUSZ8-10 - 7	0.00184029	0.000511058	0.000214646	1.13731e-05	-0.080952
AUSZ8-10 - 8	0.00188608	0.000378319	0.000223593	1.18403e-05	0.0175881
AUSZ8-10 - 9	0.00195065	0.000440374	0.000221641	9.33242e-06	0.165211
AUSZ8-10 - 10	0.00216919	0.000440843	0.000209253	9.6922e-06	-0.0896973
Z_GJ-1
GJ-1 - 1	0.807771	0.0113061	0.0972997	0.00133951	0.391312
GJ-1 - 2	0.811102	0.0114884	0.0978113	0.00135993	0.499181
GJ-1 - 3	0.815672	0.011496	0.0984305	0.00134781	0.518681
GJ-1 - 4	0.815089	0.011212	0.0981291	0.00135394	0.50735
GJ-1 - 5	0.812426	0.0112988	0.0976068	0.00136628	0.627272
GJ-1 - 6	0.808768	0.0116554	0.0979944	0.00136482	0.309039
GJ-1 - 7	0.816178	0.0116413	0.0983286	0.00137094	0.713029
GJ-1 - 8	0.809146	0.0115832	0.0976171	0.00136232	0.573356
GJ-1 - 9	0.808217	0.0110609	0.0974449	0.00135382	0.351304
GJ-1 - 10	0.807122	0.0115563	0.0973494	0.00133914	0.660584
GJ-1 - 11	0.815256	0.0115693	0.098155	0.00135652	0.510781
GJ-1 - 12	0.813684	0.0116594	0.0984111	0.00137971	0.51045
GJ-1 - 13	0.808432	0.0117606	0.0976467	0.001357	0.458278
GJ-1 - 14	0.809567	0.0111759	0.0975626	0.00135005	0.519008
GJ-1 - 15	0.817557	0.0113005	0.0984678	0.00135103	0.44859
GJ-1 - 16	0.808421	0.0112765	0.0977892	0.00134762	0.60438
GJ-1 - 17	0.811953	0.0112842	0.0977927	0.00134697	0.693173
GJ-1 - 18	0.812053	0.0114914	0.0977222	0.00134734	0.465252
GJ-1 - 19	0.806561	0.0113955	0.0971607	0.0013465	0.364724
GJ-1 - 20	0.813372	0.0110955	0.0986317	0.00136827	0.502863
GJ-1 - 21	0.817231	0.0114059	0.0983581	0.001371	0.582666
GJ-1 - 22	0.803909	0.0112328	0.096915	0.00133831	0.481759
GJ-1 - 23	0.813799	0.0115288	0.0982101	0.00136667	0.514591
GJ-1 - 24	0.815624	0.0114082	0.0984887	0.00138257	0.631667
GJ-1 - 25	0.808972	0.0112591	0.0974881	0.00136439	0.42898
GJ-1 - 26	0.821042	0.0115845	0.0985499	0.00135312	0.492205
GJ-1 - 27	0.807845	0.0110566	0.0974027	0.0013558	0.5187
Z_Plesovice
Plesovice - 1	0.398834	0.00556368	0.0543852	0.000770481	0.229008
Plesovice - 3	0.396256	0.00580966	0.0537096	0.00075746	0.517235
Plesovice - 4	0.397556	0.00577282	0.0543451	0.000766255	0.546613
Plesovice - 5	0.39596	0.00550086	0.0539648	0.000744074	0.482107
Plesovice - 6	0.396823	0.00560952	0.0541399	0.000751746	-0.0736818
Plesovice - 7	0.397004	0.00561907	0.054049	0.000746894	0.540763
Plesovice - 8	0.399354	0.00575374	0.0542841	0.000745653	0.287025
Plesovice - 10	0.398865	0.00626767	0.0544801	0.000814715	0.668258
Z_Temora2
Temora - 1	0.507003	0.00883762	0.0659227	0.000937259	0.362629
Temora - 2	0.514129	0.0086955	0.0676464	0.000962063	0.431397
Temora - 3	0.508845	0.00777531	0.0675237	0.000944623	0.284572
Temora - 4	0.516836	0.0081704	0.0676317	0.000949879	0.290644
Temora - 5	0.508248	0.00824476	0.0669117	0.000951584	0.485114
Temora - 6	0.511335	0.00918402	0.0675366	0.000965776	0.305387
Temora - 7	0.515195	0.00757255	0.067652	0.000933766	0.35197
Temora - 8	0.5085	0.00840657	0.0669618	0.000951996	0.397864
Temora - 9	0.506255	0.0087945	0.0663814	0.0009395	0.499655
Temora - 10	0.503297	0.00836637	0.0664704	0.000947406	0.129184
